# Supplementary material for: Adding context to the pneumococcal core genes using bioinformatic analysis of the intergenic pangenome of Streptococcus pneumoniae
Source: Front Bioinform. 2023 Feb 8;3:1074212. doi: 10.3389/fbinf.2023.1074212 (PMC9944727; doi:10.3389/fbinf.2023.1074212)
Supplement: Supplementary file 1 [file Table3.XLSX]

## Sheet: Sheet1
Index	Genbank_genome	Strain	Genome_Length	Source	Country	Year_of_isolation
1	GCA_000006885.1	TIGR4	2.2 Mb	Human_blood	Norway	1994
2	GCA_000007045.1	R6	2.0 Mb	Laboratory_strain	USA	1944/1964
3	GCA_000014365.2	D39	2.0 Mb	Laboratory_strain	USA	1916
4	GCA_000018965.1	70585	2.2 Mb	NA	USA	2009
5	GCA_000018985.1	JJA	2.1 Mb	NA	USA	2009
6	GCA_000019005.1	P1031	2.1 Mb	NA	USA	2009
7	GCA_000019025.1	Taiwan19F-14	2.1 Mb	Cerebrospinal_fluid	Taiwan	1997
8	GCA_000019265.1	Hungary19A-6	2.2 Mb	Human_ear	Hungary	1989
9	GCA_000019825.1	G54	2.0 Mb	NA	USA	1996
10	GCA_000019985.1	CGSP14	2.2 Mb	Child_with_necrotizing_pneumonia	Taiwan	2004 or 2005
11	GCA_000026665.1	ATCC_700669	2.2 Mb	Hospital_isolate	Spain	1984
12	GCA_000146975.1	AP200	2.1 Mb	Cerebrospinal fluid of a patient with meningitis	Italy	2003
13	GCA_000147095.1	670-6B	2.2 Mb	NA	Spain	1988
14	GCA_000180515.2	SPNA45	2.1 Mb	NA	NA	NA
15	GCA_000196595.1	TCH8431/19A	2.0 Mb	Human respiratory tract	NA	NA
16	GCA_000210935.1	INV200	2.0 Mb	NA	NA	NA
17	GCA_000210955.1	OXC141	2.0 Mb	Carriage isolate from a child	England	NA
18	GCA_000210975.1	INV104	2.1 Mb	NA	NA	NA
19	GCA_000210995.1	SPN034156	2.0 Mb	Carriage isolate	Netherlands	2003
20	GCA_000211015.1	SPN034183	2.0 Mb	Carriage isolate	Netherlands	2003
21	GCA_000211035.2	SPN994038	2.0 Mb	Bloodstream of a patient with meningitis	Scotland	1999
22	GCA_000211055.2	SPN994039	2.0 Mb	Cerebrospinal fluid of a patient with meningitis	Scotland	1999
23	GCA_000211075.1	SPN032672	2.1 Mb	NA	NA	NA
24	GCA_000211095.1	SPN033038	2.1 Mb	NA	NA	NA
25	GCA_000251085.2	ST556	2.2 Mb	Middle ear fluid sample	USA	NA
26	GCA_000299015.1	gamPNI0373	2.0 Mb	Blood from lethal case of pneumococcal bacteremia	The Gambia	2000
27	GCA_000817005.1	strain_NT_110_58	2.2 Mb	Nasopharynx	Switzerland	1999
28	GCA_001255215.1	A66_v1	1.9 Mb	NA	USA	1944
29	GCA_001457635.1	NCTC7465	2.1 Mb	NA	USA	1948
30	GCA_001896045.1	strain_SP49	2.2 Mb	Homo sapiens	Germany	2008
31	GCA_001896065.1	strain_SP61	2.1 Mb	Homo sapiens	Germany	2009
32	GCA_001896085.1	strain_SP64	2.1 Mb	Homo sapiens	Germany	2008
33	GCA_001902455.1	strain_SWU02	2.1 Mb	Homo sapiens	China	2015
34	GCA_002357995.1	strain_KK0981	2.1 Mb	Human (clinical patient)	Japan	2011
35	GCA_002813535.1	strain_BHN97x	2.1 Mb	Homo sapiens	NA	2017
36	GCA_002813955.1	strain_11A	2.1 Mb	Homo sapiens	Korea	2012
37	GCA_002843545.1	Xen35	2.2 Mb	Laboratory_strain	USA	2009
38	GCA_002947575.1	strain_335	2.2 Mb	Vitreous humor	USA	2005
39	GCA_003003495.1	strain_D39V	2.0 Mb	Laboratory_strain	USA	1916
40	GCA_003351525.1	strain_M23734	2.1 Mb	Homo sapiens	NA	NA
41	GCA_003351645.1	strain_M16808	2.1 Mb	Homo sapiens	NA	NA
42	GCA_003351705.1	strain_M26365	2.2 Mb	Homo sapiens	NA	NA
43	GCA_003351725.1	strain_M26368	2.1 Mb	Homo sapiens	NA	NA
44	GCA_003354825.1	strain_SPN_XDR_SMC1710-32	2.1 Mb	Homo sapiens	South_Korea	2017
45	GCA_003609935.1	MDRSPN001	2.0 Mb	Isolated from a patient with invasive pneumococcal infection	Japan	NA
46	GCA_003966485.1	ATCC_49619	2.1 Mb	Homo sapiens	NA	NA
47	GCA_003966505.1	HU-OH	2.1 Mb	Homo sapiens	Japan	2014
48	GCA_003966525.1	NU83127	2.2 Mb	Homo sapiens	Japan	NA
49	GCA_003967155.2	ASP0581	2.2 Mb	Homo sapiens	Japan	2016
50	GCA_003994915.1	strain_HKU1-14	2.0 Mb	Homo sapiens	Hong_Kong	2014
51	GCA_004291255.1	strain_EF3030	2.1 Mb	Homo sapiens	Sweden	1983
52	GCA_004331935.1	strain_521	2.0 Mb	Homo sapiens	South_Korea	2011
53	GCA_008253725.1	strain_R6CIB17	2.0 Mb	Homo sapiens	Spain	2017
54	GCA_009664475.1	strain_AUSMDU00010538	2.1 Mb	Homo sapiens	Australia	2014
55	GCA_011694695.1	strain_PZ900701590	2.1 Mb	Blood	Japan	2017
56	GCA_013047165.1	strain_6A-10	2.2 Mb	Nasopharyngeal colonization	USA	2002
57	GCA_015838875.1	strain_310	2.1 Mb	Blood	Beirut	2013
58	GCA_015839035.1	strain_475	2.2 Mb	Cerebrospinal fluid	Lebanon	2017
59	GCA_015839235.1	strain_521	2.1 Mb	Peristernal Abscess	Beirut	2008
60	GCA_015839415.1	strain_525	2.1 Mb	Pleural effusion	Beirut	2018
61	GCA_015839575.1	strain_566	2.1 Mb	Blood	Beirut	2019
62	GCA_015839775.1	strain_573	2.1 Mb	Blood	Beirut	2019
63	GCA_015839915.1	strain_574	2.1 Mb	Cerebrospinal fluid	Beirut	2019
64	GCA_015840115.1	strain_563	2.1 Mb	Blood	Lebanon	2019
65	GCA_017569245.1	strain_BVJ1JL	2.1 Mb	Nasopharynx from patient with pneumoniae and meningitis	Malawi	2015
66	GCA_900475305.1	strain_NCTC7466	2.0 Mb	NA	NA	1900/1948
67	GCA_900475515.1	strain_NCTC13276	2.0 Mb	NA	NA	1900/2002
68	GCA_900475805.1	strain_NCTC11902	2.1 Mb	NA	NA	1900/1986
69	GCA_900476445.1	strain_4041STDY6836167	2.1 Mb	Blood	South Africa	2006
70	GCA_900476455.1	strain_4041STDY6836169	2.1 Mb	Blood	South Africa	2005
71	GCA_900476465.1	strain_4041STDY6836170	2.1 Mb	Blood	South Africa	2007
72	GCA_900476475.1	strain_4041STDY6583227	2.2 Mb	Blood	South Africa	2011
73	GCA_900476505.1	strain_4041STDY6836166	2.2 Mb	Blood	South Africa	2010
74	GCA_900618545.1	strain_4496	2.2 Mb	Blood	Australia	1988
75	GCA_900618555.1	strain_947	2.1 Mb	Ear	Australia	1997
76	GCA_900618575.1	strain_180-2	2.0 Mb	Ear	Australia	1989
77	GCA_900618585.1	strain_180-15	2.0 Mb	Blood	Australia	1996
78	GCA_900622505.2	strain_4559	2.2 Mb	Blood	Australia	1988
79	GCA_900636585.1	strain_NCTC12977	2.1 Mb	Sputum	USA	1900/1955
80	GCA_900692935.1	isolate_GPS_US_PATH396-sc-2296505	2.1 Mb	Cerebrospinal fluid from meningitis patient	Egypt	2000
81	GCA_900693025.1	strain_2245STDY6178787	2.2 Mb	Homo sapiens	China	1995
82	GCA_900693055.1	isolate_55896440-41bd-11e5-998e-3c4a9275d6c6	2.1 Mb	Blood	USA	1999
83	GCA_900693075.1	isolate_569492b0-41bd-11e5-998e-3c4a9275d6c6	2.1 Mb	Blood	USA	2001
84	GCA_900795205.1	isolate_b04a6400-1f66-11e7-b93e-3c4a9275d6c8	2.1 Mb	Blood	Israel	2013
