# Supplementary material for: Adding context to the pneumococcal core genes using bioinformatic analysis of the intergenic pangenome of Streptococcus pneumoniae
Source: Front Bioinform. 2023 Feb 8;3:1074212. doi: 10.3389/fbinf.2023.1074212 (PMC9944727; doi:10.3389/fbinf.2023.1074212)
Supplement: Supplementary file 3 [file Table1.XLSX]

## Sheet: cIGRs
cIGR	D39	Tigr4	R6
Cluster_1003	SPD_1374_+_+_SPD_1375_+_+_DP	SP_1545_+_+_SP_1546_+_+_DP	spr1400_+_+_spr1402_+_+_DP
Cluster_1005	SPD_1532_+_+_SPD_1534_+_+_DP	SP_1722_+_+_SP_1724_+_+_DP	spr1566_+_+_spr1568_+_+_DP
Cluster_1016	SPD_1737_+_+_SPD_1738_+_+_CO_R	SP_1937_+_+_SP_1939_+_+_CO_R	spr1754_+_+_spr1756_+_+_CO_R
Cluster_1020	SPD_0886_+_+_SPD_0887_+_+_CO_F	SP_1000_+_+_SP_1001_+_+_CO_F	spr0904_+_+_spr0905_+_+_CO_F
Cluster_1021	SPD_0408_+_+_SPD_0409_+_+_CO_F	SP_0449_+_+_SP_0450_+_+_CO_F	spr0405_+_+_spr0406_+_+_CO_F
Cluster_1022	SPD_1789_+_+_SPD_1790_+_+_CO_R	SP_1992_+_+_SP_1993_+_+_CO_R	spr1806_+_+_spr1807_+_+_CO_R
Cluster_1054	SPD_0632_+_+_SPD_0633_+_+_DP	SP_0726_+_+_SP_0727_+_+_DP	spr0638_+_+_spr0639_+_+_DP
Cluster_1055	SPD_0087_+_+_SPD_0088_+_+_CO_F	SP_0089_+_+_SP_0090_+_+_CO_F	NA
Cluster_1057	SPD_0133_+_+_SPD_0134_+_+_DP	SP_0125_+_+_SP_0127_+_+_DP	spr0128_+_+_spr0129_+_+_DP
Cluster_1062	SPD_0787_+_+_SPD_0788_+_+_DP	SP_0894_+_+_SP_0895_+_+_DP	spr0794_+_+_spr0795_+_+_DP
Cluster_1067	SPD_0191_+_+_SPD_0192_+_+_CO_F	NA	spr0186_+_+_spr0187_+_+_CO_F
Cluster_1079	SPD_1000_+_+_SPD_1001_+_+_CO_F	SP_1116_+_+_SP_1117_+_+_CO_F	spr1023_+_+_spr1024_+_+_CO_F
Cluster_1080	SPD_1119_+_+_SPD_1120_+_+_CO_R	NA	spr1140_+_+_spr1141_+_+_CO_R
Cluster_11	SPD_1833_+_+_SPD_1834_+_+_DT	SP_2024_+_+_SP_2026_+_+_DT	spr1836_+_+_spr1837_+_+_DT
Cluster_1105	SPD_0590_+_+_SPD_0592_+_+_DT	SP_0678_+_+_SP_0679_+_+_CO_F, SP_0679_+_+_SP_0680_+_+_DT	spr0595_+_+_spr0597_+_+_DT
Cluster_1126	SPD_1040_+_+_SPD_1041_+_+_DP	SP_1177_+_+_SP_1178_+_+_DP	spr1063_+_+_spr1064_+_+_DP
Cluster_1138	SPD_0064_+_+_SPD_0065_+_+_DP	SP_0058_+_+_SP_0060_+_+_DP	spr0058_+_+_spr0059_+_+_DP
Cluster_1147	SPD_0231_+_+_SPD_0232_+_+_CO_F	SP_0247_+_+_SP_0248_+_+_CO_F	spr0228_+_+_spr0229_+_+_CO_F
Cluster_116	SPD_0311_+_+_SPD_0313_+_+_CO_F	NA	spr0310_+_+_spr0311_+_+_CO_F
Cluster_1164	SPD_0211_+_+_SPD_0212_+_+_CO_F	SP_0228_+_+_SP_0229_+_+_CO_F	spr0207_+_+_spr0208_+_+_CO_F
Cluster_1179	SPD_1565_+_+_SPD_1566_+_+_CO_F	SP_1774_+_+_SP_1775_+_+_CO_F	spr1600_+_+_spr1601_+_+_CO_F
Cluster_1187	SPD_0440_+_+_SPD_0441_+_+_CO_F	SP_0492_+_+_SP_0493_+_+_CO_F	spr0436_+_+_spr0437_+_+_CO_F
Cluster_1188	SPD_0738_+_+_SPD_0739_+_+_CO_F	SP_0844_+_+_SP_0845_+_+_CO_F	spr0746_+_+_spr0747_+_+_CO_F
Cluster_1191	SPD_1251_+_+_SPD_1252_+_+_CO_R	SP_1421_+_+_SP_1422_+_+_CO_R	spr1277_+_+_spr1278_+_+_CO_R
Cluster_1192	SPD_1032_+_+_SPD_1033_+_+_CO_R	SP_1169_+_+_SP_1170_+_+_CO_R	spr1055_+_+_spr1056_+_+_CO_R
Cluster_1194	SPD_0338_+_+_SPD_0339_+_+_CO_F	SP_0371_+_+_SP_0372_+_+_CO_F	spr0331_+_+_spr0332_+_+_CO_F
Cluster_1200	SPD_1874_+_+_SPD_1875_+_+_CO_R	SP_2063_+_+_SP_2064_+_+_CO_R	spr1875_+_+_spr1876_+_+_CO_R
Cluster_1205	SPD_0926_+_+_SPD_0927_+_+_CO_F	NA	spr0947_+_+_spr0948_+_+_CO_F
Cluster_1213	SPD_0821_+_+_SPD_0822_+_+_CO_F	SP_0930_+_+_SP_0931_+_+_CO_F	spr0831_+_+_spr0832_+_+_CO_F
Cluster_1221	SPD_0884_+_+_SPD_0885_+_+_CO_F	SP_0998_+_+_SP_0999_+_+_CO_F	spr0901_+_+_spr0903_+_+_CO_F, spr0902_+_+_spr0903_+_+_CO_F
Cluster_1235	SPD_0063_+_+_SPD_0064_+_+_CO_R	SP_0057_+_+_SP_0058_+_+_CO_R	spr0057_+_+_spr0058_+_+_CO_R
Cluster_1239	SPD_1738_+_+_SPD_1739_+_+_CO_R	SP_1939_+_+_SP_1940_+_+_CO_R	spr1756_+_+_spr1757_+_+_CO_R
Cluster_1245	SPD_2043_+_+_SPD_2044_+_+_CO_R, SPD_1625_+_+_SPD_1626_+_+_DP	SP_2216_+_+_SP_2217_+_+_CO_R, SP_1844_+_+_SP_1845_+_+_DP	spr2021_+_+_spr2022_+_+_CO_R
Cluster_1251	SPD_1820_+_+_SPD_1821_+_+_CO_R	SP_2008_+_+_SP_2010_+_+_CO_R	spr1821_+_+_spr1823_+_+_CO_R
Cluster_1254	SPD_0165_+_+_SPD_0166_+_+_DT	SP_0173_+_+_SP_0175_+_+_DT	spr0160_+_+_spr0161_+_+_DT
Cluster_1256	SPD_0523_+_+_SPD_0524_+_+_CO_F	SP_0601_+_+_SP_0603_+_+_CO_F	spr0526_+_+_spr0528_+_+_CO_F
Cluster_1265	SPD_0922_+_+_SPD_0923_+_+_CO_F	SP_1041_+_+_SP_1042_+_+_CO_F	spr0943_+_+_spr0944_+_+_CO_F
Cluster_1283	SPD_1530_+_+_SPD_1531_+_+_DT	SP_1720_+_+_SP_1721_+_+_DT	spr1564_+_+_spr1565_+_+_DT
Cluster_1308	SPD_0127_+_+_SPD_0128_+_+_CO_F	SP_0118_+_+_SP_0119_+_+_CO_F	spr0122_+_+_spr0123_+_+_CO_F
Cluster_1314	SPD_0846_+_+_SPD_0847_+_+_CO_F	SP_0958_+_+_SP_0959_+_+_CO_F	spr0860_+_+_spr0861_+_+_CO_F
Cluster_1317	SPD_1131_+_+_SPD_1132_+_+_CO_R	SP_1275_+_+_SP_1276_+_+_CO_R	spr1153_+_+_spr1154_+_+_CO_R
Cluster_1357	SPD_0544_+_+_SPD_0546_+_+_CO_F	NA	spr0549_+_+_spr0551_+_+_CO_F
Cluster_1359	SPD_1383_+_+_SPD_1384_+_+_DP	SP_1551_+_+_SP_1552_+_+_DP	spr1410_+_+_spr1411_+_+_DP
Cluster_1361	SPD_1330_+_+_SPD_1331_+_+_CO_R	NA	spr1355_+_+_spr1356_+_+_CO_R
Cluster_1364	SPD_1788_+_+_SPD_1789_+_+_CO_R	SP_1991_+_+_SP_1992_+_+_CO_R	spr1805_+_+_spr1806_+_+_CO_R
Cluster_137	SPD_1438_+_+_SPD_1439_+_+_CO_R	SP_1625_+_+_SP_1626_+_+_CO_R	spr1466_+_+_spr1467_+_+_CO_R
Cluster_1381	SPD_0334_+_+_SPD_0335_+_+_CO_F	SP_0366_+_+_SP_0368_+_+_CO_F	spr0327_+_+_spr0328_+_+_CO_F
Cluster_1387	SPD_1834_+_+_SPD_1836_+_+_CO_R	SP_2026_+_+_SP_2027_+_+_CO_R	spr1837_+_+_spr1838_+_+_CO_R
Cluster_1398	SPD_1460_+_+_SPD_1461_+_+_DP	SP_1647_+_+_SP_1648_+_+_DP	spr1491_+_+_spr1492_+_+_DP
Cluster_1425	SPD_1226_+_+_SPD_1227_+_+_CO_R	SP_1394_+_+_SP_1395_+_+_CO_R	spr1251_+_+_spr1252_+_+_CO_R
Cluster_1429	SPD_0435_+_+_SPD_0436_+_+_CO_F	SP_0484_+_+_SP_0486_+_+_CO_F	spr0431_+_+_spr0432_+_+_CO_F
Cluster_1447	SPD_1298_+_+_SPD_1300_+_+_DP	SP_1469_+_+_SP_1470_+_+_DP	spr1323_+_+_spr1324_+_+_DP
Cluster_1473	SPD_1504_+_+_SPD_1505_+_+_CO_R	NA	spr1536_+_+_spr1537_+_+_CO_R
Cluster_1483	SPD_1201_+_+_SPD_1202_+_+_CO_R	SP_1367_+_+_SP_1368_+_+_CO_R	spr1225_+_+_spr1226_+_+_CO_R
Cluster_1500	SPD_1413_+_+_SPD_1414_+_+_CO_R	SP_1586_+_+_SP_1587_+_+_CO_R	spr1440_+_+_spr1441_+_+_CO_R
Cluster_1501	SPD_2036_+_+_SPD_2037_+_+_CO_F	SP_2209_+_+_SP_2210_+_+_CO_F	spr2014_+_+_spr2015_+_+_CO_F
Cluster_1527	SPD_1028_+_+_SPD_1029_+_+_CO_R	SP_1164_+_+_SP_1166_+_+_CO_R	spr1051_+_+_spr1052_+_+_CO_R
Cluster_1536	SPD_0872_+_+_SPD_0873_+_+_CO_R	SP_0986_+_+_SP_0987_+_+_CO_R	spr0889_+_+_spr0890_+_+_CO_R
Cluster_1542	SPD_1439_+_+_SPD_1440_+_+_CO_R	SP_1626_+_+_SP_1627_+_+_CO_R	spr1467_+_+_spr1468_+_+_CO_R
Cluster_1546	SPD_0767_+_+_SPD_0768_+_+_DP	SP_0872_+_+_SP_0873_+_+_DP	spr0776_+_+_spr0777_+_+_DP
Cluster_1554	SPD_1412_+_+_SPD_1413_+_+_CO_R	SP_1584_+_+_SP_1586_+_+_CO_R	spr1439_+_+_spr1440_+_+_CO_R
Cluster_1558	SPD_0506_+_+_SPD_0507_+_+_DT	SP_0581_+_+_SP_0582_+_+_DT	spr0509_+_+_spr0510_+_+_DT
Cluster_1559	SPD_1387_+_+_SPD_1388_+_+_CO_R	SP_1555_+_+_SP_1557_+_+_CO_R	spr1414_+_+_spr1415_+_+_CO_R
Cluster_1563	SPD_0956_+_+_SPD_0957_+_+_CO_F	SP_1071_+_+_SP_1072_+_+_CO_F	spr0977_+_+_spr0978_+_+_CO_F
Cluster_1567	SPD_1130_+_+_SPD_1131_+_+_DT	SP_1274_+_+_SP_1275_+_+_DT	spr1152_+_+_spr1153_+_+_DT
Cluster_1588	SPD_1492_+_+_SPD_1493_+_+_CO_R	SP_1680_+_+_SP_1681_+_+_CO_R	spr1524_+_+_spr1525_+_+_CO_R
Cluster_1595	SPD_0090_+_+_SPD_0091_+_+_CO_F	SP_0092_+_+_SP_0095_+_+_CO_F	spr0083_+_+_spr0084_+_+_CO_F
Cluster_1596	SPD_0292_+_+_SPD_0293_+_+_DP	SP_0320_+_+_SP_0321_+_+_DP	spr0290_+_+_spr0291_+_+_DP
Cluster_1605	SPD_0631_+_+_SPD_0632_+_+_DT	SP_0725_+_+_SP_0726_+_+_DT	spr0637_+_+_spr0638_+_+_DT
Cluster_1609	SPD_1118_+_+_SPD_1119_+_+_CO_R	SP_1260_+_+_SP_1261_+_+_CO_R	spr1139_+_+_spr1140_+_+_CO_R
Cluster_161	SPD_1309_+_+_SPD_1311_+_+_DP	SP_1479_+_+_SP_1482_+_+_DP	spr1333_+_+_spr1335_+_+_DP
Cluster_1618	SPD_1710_+_+_SPD_1711_+_+_CO_R	SP_1907_+_+_SP_1908_+_+_CO_R	spr1723_+_+_spr1724_+_+_CO_R
Cluster_1624	SPD_0055_+_+_SPD_0056_+_+_CO_F	SP_0048_+_+_SP_0049_+_+_CO_F	spr0049_+_+_spr0050_+_+_CO_F
Cluster_1627	SPD_0031_+_+_SPD_0033_+_+_CO_F	SP_0026_+_+_SP_0027_+_+_CO_F	spr0027_+_+_spr0028_+_+_CO_F
Cluster_1644	SPD_0219_+_+_SPD_0220_+_+_CO_F	SP_0237_+_+_SP_0238_+_+_CO_F	spr0216_+_+_spr0217_+_+_CO_F
Cluster_165	SPD_1217_+_+_SPD_1218_+_+_CO_R	SP_1384_+_+_SP_1386_+_+_CO_R	spr1241_+_+_spr1243_+_+_CO_R
Cluster_1704	SPD_1662_+_+_SPD_1663_+_+_CO_R	SP_1882_+_+_SP_1883_+_+_CO_R	spr1697_+_+_spr1698_+_+_CO_R
Cluster_1707	SPD_1829_+_+_SPD_1830_+_+_DP	SP_2020_+_+_SP_2021_+_+_DP	spr1832_+_+_spr1833_+_+_DP
Cluster_1711	SPD_0173_+_+_SPD_0174_+_+_CO_R	SP_0182_+_+_SP_0184_+_+_CO_R	spr0168_+_+_spr0169_+_+_CO_R
Cluster_1713	SPD_0285_+_+_SPD_0286_+_+_DT	SP_0312_+_+_SP_0313_+_+_DT	spr0284_+_+_spr0285_+_+_DT
Cluster_172	SPD_0729_+_+_SPD_0730_+_+_CO_F	SP_0834_+_+_SP_0835_+_+_CO_F, SP_1706_+_+_SP_1707_+_+_CO_R	spr0737_+_+_spr0738_+_+_CO_F
Cluster_1724	SPD_1393_+_+_SPD_1394_+_+_DT	SP_1563_+_+_SP_1564_+_+_DT	spr1421_+_+_spr1422_+_+_DT
Cluster_1736	SPD_0482_+_+_SPD_0483_+_+_CO_F	SP_0556_+_+_SP_0557_+_+_CO_F	spr0481_+_+_spr0482_+_+_CO_F
Cluster_1742	SPD_0850_+_+_SPD_0851_+_+_CO_F	SP_0962_+_+_SP_0963_+_+_CO_F	spr0864_+_+_spr0865_+_+_CO_F
Cluster_1769	SPD_1637_+_+_SPD_1638_+_+_CO_R	SP_1856_+_+_SP_1857_+_+_CO_R	spr1671_+_+_spr1672_+_+_CO_R
Cluster_177	SPD_1110_+_+_SPD_1113_+_+_CO_R	SP_1252_+_+_SP_1255_+_+_CO_R	spr1131_+_+_spr1133_+_+_CO_R
Cluster_1773	SPD_1720_+_+_SPD_1721_+_+_CO_R	SP_1917_+_+_SP_1918_+_+_CO_R	spr1733_+_+_spr1734_+_+_CO_R
Cluster_1776	SPD_0103_+_+_SPD_0104_+_+_DP	SP_0106_+_+_SP_0107_+_+_DP	spr0095_+_+_spr0096_+_+_DP
Cluster_1777	SPD_0817_+_+_SPD_0818_+_+_CO_F	SP_0925_+_+_SP_0927_+_+_CO_F	spr0826_+_+_spr0828_+_+_CO_F
Cluster_1787	SPD_1442_+_+_SPD_1444_+_+_CO_F	SP_1630_+_+_SP_1631_+_+_CO_F	spr1470_+_+_spr1472_+_+_CO_F
Cluster_1789	SPD_1608_+_+_SPD_1609_+_+_CO_R	SP_1825_+_+_SP_1826_+_+_CO_R	spr1644_+_+_spr1645_+_+_CO_R
Cluster_1792	SPD_1425_+_+_SPD_1426_+_+_CO_R	SP_1600_+_+_SP_1601_+_+_CO_R	spr1453_+_+_spr1454_+_+_CO_R
Cluster_1795	SPD_0242_+_+_SPD_0243_+_+_CO_F	SP_0260_+_+_SP_0261_+_+_CO_F	spr0239_+_+_spr0240_+_+_CO_F
Cluster_1801	SPD_1401_+_+_SPD_1402_+_+_CO_R	SP_1571_+_+_SP_1572_+_+_CO_R	spr1429_+_+_spr1430_+_+_CO_R
Cluster_1818	SPD_1826_+_+_SPD_1827_+_+_DP	SP_2016_+_+_SP_2017_+_+_DP	spr1829_+_+_spr1830_+_+_DP
Cluster_182	SPD_1109_+_+_SPD_1110_+_+_CO_R, SPD_0161_+_+_SPD_0162_+_+_CO_R, SPD_0442_+_+_SPD_0443_+_+_DT, SPD_0420_+_+_SPD_0421_+_+_DT	SP_1251_+_+_SP_1252_+_+_CO_R, SP_0159_+_+_SP_0160_+_+_CO_R, SP_0243_+_+_SP_0245_+_+_CO_R	spr1130_+_+_spr1131_+_+_CO_R, spr0157_+_+_spr0158_+_+_CO_R, spr0438_+_+_spr0439_+_+_DT, spr0415_+_+_spr0416_+_+_DT
Cluster_1829	SPD_1075_+_+_SPD_1076_+_+_CO_R	SP_1215_+_+_SP_1218_+_+_CO_R	spr1097_+_+_spr1098_+_+_CO_R
Cluster_1840	SPD_1107_+_+_SPD_1108_+_+_CO_R	SP_1249_+_+_SP_1250_+_+_CO_R	spr1128_+_+_spr1129_+_+_CO_R
Cluster_1843	SPD_1956_+_+_SPD_1957_+_+_CO_R	SP_2126_+_+_SP_2127_+_+_CO_R	spr1935_+_+_spr1936_+_+_CO_R
Cluster_185	SPD_0461_+_+_SPD_0462_+_+_DT	NA	spr0456_+_+_spr0457_+_+_DT
Cluster_1852	SPD_1494_+_+_SPD_1495_+_+_CO_R	SP_1682_+_+_SP_1683_+_+_CO_R	spr1526_+_+_spr1527_+_+_CO_R
Cluster_1862	SPD_1864_+_+_SPD_1865_+_+_CO_R	SP_2054_+_+_SP_2055_+_+_CO_R	spr1865_+_+_spr1866_+_+_CO_R
Cluster_1863	SPD_1923_+_+_SPD_1924_+_+_CO_R	SP_2097_+_+_SP_2098_+_+_CO_R	spr1907_+_+_spr1908_+_+_CO_R
Cluster_1865	SPD_1087_+_+_SPD_1088_+_+_DP	SP_1229_+_+_SP_1230_+_+_DP	spr1109_+_+_spr1110_+_+_DP
Cluster_1869	SPD_1868_+_+_SPD_1869_+_+_DP	SP_2058_+_+_SP_2059_+_+_DP	spr1869_+_+_spr1870_+_+_DP
Cluster_1877	SPD_0717_+_+_SPD_0718_+_+_CO_R	SP_0820_+_+_SP_0822_+_+_CO_R	spr0725_+_+_spr0726_+_+_CO_R
Cluster_188	SPD_1100_+_+_SPD_1101_+_+_DT, SPD_1402_+_+_SPD_1403_+_+_CO_R, SPD_1068_+_+_SPD_1069_+_+_CO_R	SP_1243_+_+_SP_1244_+_+_DT, SP_1572_+_+_SP_1573_+_+_CO_R, SP_1208_+_+_SP_1210_+_+_CO_R	spr1122_+_+_spr1123_+_+_DT, spr1430_+_+_spr1431_+_+_CO_R, spr1090_+_+_spr1091_+_+_CO_R
Cluster_1885	SPD_2056_+_+_SPD_2057_+_+_DP	SP_2229_+_+_SP_2230_+_+_DP	spr2034_+_+_spr2035_+_+_DP
Cluster_1887	SPD_1449_+_+_SPD_1450_+_+_DP	SP_1637_+_+_SP_1638_+_+_DP	spr1479_+_+_spr1480_+_+_DP
Cluster_1895	SPD_0650_+_+_SPD_0651_+_+_CO_F	SP_0746_+_+_SP_0748_+_+_CO_F	spr0656_+_+_spr0657_+_+_CO_F
Cluster_1902	SPD_0796_+_+_SPD_0797_+_+_DT	SP_0902_+_+_SP_0904_+_+_DT	spr0803_+_+_spr0804_+_+_DT
Cluster_1903	SPD_0657_+_+_SPD_0658_+_+_CO_F	NA	spr0664_+_+_spr0665_+_+_CO_F
Cluster_1904	SPD_0370_+_+_SPD_0371_+_+_CO_F	SP_0405_+_+_SP_0406_+_+_CO_F	spr0367_+_+_spr0368_+_+_CO_F
Cluster_1915	SPD_2042_+_+_SPD_2043_+_+_CO_R	SP_2215_+_+_SP_2216_+_+_CO_R	spr2020_+_+_spr2021_+_+_CO_R
Cluster_1917	SPD_0896_+_+_SPD_0897_+_+_CO_R	SP_1010_+_+_SP_1011_+_+_CO_R	spr0915_+_+_spr0916_+_+_CO_R
Cluster_1918	SPD_0444_+_+_SPD_0445_+_+_CO_F	SP_0498_+_+_SP_0499_+_+_CO_F	spr0440_+_+_spr0441_+_+_CO_F
Cluster_1922	SPD_1661_+_+_SPD_1662_+_+_CO_R	SP_1881_+_+_SP_1882_+_+_CO_R	spr1696_+_+_spr1697_+_+_CO_R
Cluster_1923	SPD_1916_+_+_SPD_1918_+_+_DP	SP_2090_+_+_SP_2091_+_+_DP	spr1901_+_+_spr1902_+_+_DP
Cluster_1932	SPD_0457_+_+_SPD_0458_+_+_CO_F	SP_0514_+_+_SP_0515_+_+_CO_F	spr0452_+_+_spr0453_+_+_CO_F
Cluster_1937	SPD_0349_+_+_SPD_0350_+_+_CO_F	SP_0384_+_+_SP_0385_+_+_CO_F	spr0341_+_+_spr0342_+_+_CO_F
Cluster_1938	SPD_0266_+_+_SPD_0267_+_+_DP	SP_0286_+_+_SP_0287_+_+_DP	spr0263_+_+_spr0264_+_+_DP
Cluster_1940	SPD_1823_+_+_SPD_1824_+_+_CO_R	SP_2012_+_+_SP_2013_+_+_CO_R	spr1825_+_+_spr1826_+_+_CO_R
Cluster_1947	SPD_0053_+_+_SPD_0054_+_+_CO_F	SP_0046_+_+_SP_0047_+_+_CO_F	spr0047_+_+_spr0048_+_+_CO_F
Cluster_1949	SPD_0570_+_+_SPD_0571_+_+_CO_F	SP_0657_+_+_SP_0658_+_+_CO_F	spr0574_+_+_spr0575_+_+_CO_F
Cluster_1951	SPD_1026_+_+_SPD_1027_+_+_CO_R	SP_1162_+_+_SP_1163_+_+_CO_R	spr1049_+_+_spr1050_+_+_CO_R
Cluster_1957	SPD_0260_+_+_SPD_0261_+_+_CO_F, SPD_1622_+_+_SPD_1623_+_+_CO_R, SPD_1663_+_+_SPD_1664_+_+_CO_R, SPD_1954_+_+_SPD_1956_+_+_DT, SPD_1731_+_+_SPD_1732_+_+_CO_R, SPD_0597_+_+_SPD_0598_+_+_CO_F, SPD_1535_+_+_SPD_1536_+_+_DT, SPD_1379_+_+_SPD_1380_+_+_CO_R	SP_0280_+_+_SP_0281_+_+_CO_F, SP_1840_+_+_SP_1841_+_+_CO_R, SP_1883_+_+_SP_1884_+_+_CO_R, SP_1930_+_+_SP_1931_+_+_CO_R, SP_0687_+_+_SP_0688_+_+_CO_F, SP_1725_+_+_SP_1726_+_+_DT	spr0256_+_+_spr0258_+_+_CO_F, spr1657_+_+_spr1658_+_+_CO_R, spr1698_+_+_spr1699_+_+_CO_R, spr1934_+_+_spr1935_+_+_DT, spr1746_+_+_spr1747_+_+_CO_R, spr0602_+_+_spr0603_+_+_CO_F, spr1569_+_+_spr1570_+_+_DT, spr1406_+_+_spr1407_+_+_CO_R
Cluster_1958	SPD_0372_+_+_SPD_0373_+_+_CO_F	SP_0408_+_+_SP_0409_+_+_CO_F	spr0369_+_+_spr0370_+_+_CO_F
Cluster_1961	SPD_0532_+_+_SPD_0533_+_+_CO_F	SP_0611_+_+_SP_0613_+_+_CO_F	spr0537_+_+_spr0538_+_+_CO_F
Cluster_1967	SPD_0192_+_+_SPD_0193_+_+_CO_F	SP_0208_+_+_SP_0209_+_+_CO_F	spr0187_+_+_spr0188_+_+_CO_F
Cluster_1970	SPD_2000_+_+_SPD_2002_+_+_CO_R	SP_2172_+_+_SP_2173_+_+_CO_R	spr1978_+_+_spr1979_+_+_CO_R
Cluster_1979	SPD_1236_+_+_SPD_1237_+_+_CO_R	SP_1405_+_+_SP_1406_+_+_CO_R	spr1262_+_+_spr1263_+_+_CO_R
Cluster_1981	SPD_1046_+_+_SPD_1047_+_+_CO_R	SP_1184_+_+_SP_1185_+_+_CO_R	spr1069_+_+_spr1070_+_+_CO_R
Cluster_1984	SPD_0375_+_+_SPD_0376_+_+_CO_R	SP_0411_+_+_SP_0412_+_+_CO_R	spr0372_+_+_spr0373_+_+_CO_R
Cluster_199	SPD_1938_+_+_SPD_1940_+_+_DT, SPD_1086_+_+_SPD_1087_+_+_CO_R, SPD_0129_+_+_SPD_0130_+_+_DT, SPD_0527_+_+_SPD_0528_+_+_CO_R, SPD_0689_+_+_SPD_0691_+_+_CO_F, SPD_0259_+_+_SPD_0260_+_+_CO_F, SPD_1286_+_+_SPD_1287_+_+_DT	SP_1694_+_+_SP_1695_+_+_CO_R, SP_2112_+_+_SP_2113_+_+_DT, SP_1228_+_+_SP_1229_+_+_CO_R, SP_0606_+_+_SP_0607_+_+_CO_R, SP_1546_+_+_SP_1547_+_+_DT, SP_1457_+_+_SP_1458_+_+_DT	spr1922_+_+_spr1923_+_+_DT, spr1108_+_+_spr1109_+_+_CO_R, spr0124_+_+_spr0125_+_+_DT, spr0531_+_+_spr0532_+_+_CO_R, spr0696_+_+_spr0697_+_+_CO_F, spr0255_+_+_spr0256_+_+_CO_F, spr1311_+_+_spr1312_+_+_DT
Cluster_1990	SPD_0398_+_+_SPD_0399_+_+_DP	SP_0438_+_+_SP_0439_+_+_DP	spr0395_+_+_spr0396_+_+_DP
Cluster_2004	SPD_1977_+_+_SPD_1978_+_+_CO_F	SP_2151_+_+_SP_2152_+_+_CO_F	spr1958_+_+_spr1959_+_+_CO_F
Cluster_2018	SPD_0038_+_+_SPD_0039_+_+_CO_F	SP_0032_+_+_SP_0033_+_+_CO_F	spr0032_+_+_spr0033_+_+_CO_F
Cluster_2021	SPD_0539_+_+_SPD_0540_+_+_DT, SPD_1190_+_+_SPD_1191_+_+_CO_R, SPD_0543_+_+_SPD_0544_+_+_CO_F, SPD_1378_+_+_SPD_1379_+_+_CO_R	SP_0619_+_+_SP_0620_+_+_DT, SP_1356_+_+_SP_1357_+_+_CO_R	spr0544_+_+_spr0545_+_+_DT, spr1214_+_+_spr1215_+_+_CO_R, spr0548_+_+_spr0549_+_+_CO_F, spr1405_+_+_spr1406_+_+_CO_R
Cluster_2025	SPD_0550_+_+_SPD_0551_+_+_CO_F	SP_0630_+_+_SP_0631_+_+_CO_F	spr0555_+_+_spr0556_+_+_CO_F
Cluster_2038	SPD_0635_+_+_SPD_0636_+_+_CO_F	SP_0729_+_+_SP_0730_+_+_CO_F	spr0641_+_+_spr0642_+_+_CO_F
Cluster_2064	SPD_1357_+_+_SPD_1358_+_+_CO_R	SP_1527_+_+_SP_1529_+_+_CO_R	spr1382_+_+_spr1383_+_+_CO_R
Cluster_2074	SPD_1786_+_+_SPD_1787_+_+_CO_R	SP_1989_+_+_SP_1990_+_+_CO_R	spr1803_+_+_spr1804_+_+_CO_R
Cluster_2080	SPD_0051_+_+_SPD_0052_+_+_CO_F	SP_0044_+_+_SP_0045_+_+_CO_F	spr0045_+_+_spr0046_+_+_CO_F
Cluster_2085	SPD_0732_+_+_SPD_0733_+_+_CO_R	SP_0838_+_+_SP_0839_+_+_CO_R	spr0740_+_+_spr0741_+_+_CO_R
Cluster_2096	SPD_0704_+_+_SPD_0705_+_+_CO_F	SP_0801_+_+_SP_0802_+_+_CO_F	spr0710_+_+_spr0711_+_+_CO_F
Cluster_2100	SPD_0579_+_+_SPD_0580_+_+_CO_F	SP_0667_+_+_SP_0668_+_+_CO_F	spr0583_+_+_spr0584_+_+_CO_F
Cluster_2105	SPD_1924_+_+_SPD_1925_+_+_CO_R	SP_2098_+_+_SP_2099_+_+_CO_R	spr1908_+_+_spr1909_+_+_CO_R
Cluster_2108	SPD_0733_+_+_SPD_0734_+_+_DP	SP_0839_+_+_SP_0840_+_+_DP	spr0741_+_+_spr0742_+_+_DP
Cluster_212	SPD_0594_+_+_SPD_0595_+_+_CO_F	SP_0682_+_+_SP_0686_+_+_CO_F	spr0599_+_+_spr0600_+_+_CO_F
Cluster_2125	SPD_0082_+_+_SPD_0083_+_+_CO_F	SP_0084_+_+_SP_0085_+_+_CO_F	spr0077_+_+_spr0078_+_+_CO_F
Cluster_2127	SPD_1141_+_+_SPD_1142_+_+_DT	SP_1286_+_+_SP_1287_+_+_DT	spr1165_+_+_spr1166_+_+_DT
Cluster_2128	SPD_1484_+_+_SPD_1485_+_+_CO_R	SP_1671_+_+_SP_1672_+_+_CO_R	spr1515_+_+_spr1516_+_+_CO_R
Cluster_213	SPD_1564_+_+_SPD_1565_+_+_CO_F	NA	spr1599_+_+_spr1600_+_+_CO_F
Cluster_2136	SPD_1077_+_+_SPD_1078_+_+_DP	SP_1219_+_+_SP_1220_+_+_DP	spr1099_+_+_spr1100_+_+_DP
Cluster_2139	SPD_1414_+_+_SPD_1415_+_+_DP	SP_1587_+_+_SP_1588_+_+_DP	spr1441_+_+_spr1442_+_+_DP
Cluster_2144	SPD_0247_+_+_SPD_0248_+_+_CO_F	SP_0265_+_+_SP_0266_+_+_CO_F	spr0244_+_+_spr0245_+_+_CO_F
Cluster_2151	SPD_0207_+_+_SPD_0208_+_+_CO_F	SP_0224_+_+_SP_0225_+_+_CO_F	spr0203_+_+_spr0204_+_+_CO_F
Cluster_2152	SPD_1961_+_+_SPD_1962_+_+_DP	SP_2131_+_+_SP_2132_+_+_DP	spr1940_+_+_spr1941_+_+_DP
Cluster_216	SPD_1610_+_+_SPD_1612_+_+_CO_R	SP_1827_+_+_SP_1828_+_+_CO_R	spr1646_+_+_spr1647_+_+_CO_R
Cluster_2161	SPD_1791_+_+_SPD_1792_+_+_CO_R	SP_1994_+_+_SP_1995_+_+_CO_R	spr1808_+_+_spr1809_+_+_CO_R
Cluster_2164	SPD_1430_+_+_SPD_1431_+_+_DT	SP_1605_+_+_SP_1606_+_+_DT	spr1458_+_+_spr1459_+_+_DT
Cluster_2169	SPD_0023_+_+_SPD_0024_+_+_CO_F	SP_0018_+_+_SP_0019_+_+_CO_F	spr0020_+_+_spr0021_+_+_CO_F
Cluster_2178	SPD_0860_+_+_SPD_0861_+_+_CO_F	SP_0972_+_+_SP_0974_+_+_CO_F	spr0875_+_+_spr0877_+_+_CO_F
Cluster_2179	SPD_0430_+_+_SPD_0431_+_+_DP	SP_0480_+_+_SP_0481_+_+_DP	spr0427_+_+_spr0428_+_+_DP
Cluster_2184	SPD_1042_+_+_SPD_1043_+_+_CO_F	SP_1179_+_+_SP_1180_+_+_CO_F	spr1065_+_+_spr1066_+_+_CO_F
Cluster_2204	SPD_1664_+_+_SPD_1665_+_+_DP	SP_1884_+_+_SP_1885_+_+_DP	spr1699_+_+_spr1700_+_+_DP
Cluster_2216	SPD_2014_+_+_SPD_2015_+_+_DP	SP_2187_+_+_SP_2188_+_+_DP	spr1992_+_+_spr1993_+_+_DP
Cluster_2217	SPD_2067_+_+_SPD_2068_+_+_DP	SP_2238_+_+_SP_2239_+_+_DP	spr2044_+_+_spr2045_+_+_DP
Cluster_2219	SPD_1406_+_+_SPD_1407_+_+_CO_R	SP_1576_+_+_SP_1577_+_+_CO_R	spr1434_+_+_spr1435_+_+_CO_R
Cluster_2220	SPD_1841_+_+_SPD_1842_+_+_CO_R	SP_2032_+_+_SP_2033_+_+_CO_R	spr1843_+_+_spr1844_+_+_CO_R
Cluster_2226	SPD_0203_+_+_SPD_0204_+_+_CO_F	SP_0219_+_+_SP_0220_+_+_CO_F	spr0199_+_+_spr0200_+_+_CO_F
Cluster_2232	SPD_0474_+_+_SPD_0475_+_+_CO_F, SPD_0546_+_+_SPD_0547_+_+_CO_F, SPD_0265_+_+_SPD_0266_+_+_CO_R	SP_0546_+_+_SP_0547_+_+_CO_F, SP_0626_+_+_SP_0627_+_+_CO_F, SP_0285_+_+_SP_0286_+_+_CO_R	spr0473_+_+_spr0474_+_+_CO_F, spr0551_+_+_spr0552_+_+_CO_F, spr0262_+_+_spr0263_+_+_CO_R
Cluster_2233	SPD_0249_+_+_SPD_0250_+_+_DT	SP_0267_+_+_SP_0268_+_+_DT	spr0246_+_+_spr0247_+_+_DT
Cluster_2237	SPD_0815_+_+_SPD_0816_+_+_DT	SP_0922_+_+_SP_0923_+_+_DT	spr0823_+_+_spr0824_+_+_DT
Cluster_227	SPD_1756_+_+_SPD_1757_+_+_DT	SP_1958_+_+_SP_1959_+_+_DT	spr1774_+_+_spr1775_+_+_DT
Cluster_2278	SPD_1995_+_+_SPD_1996_+_+_DP	SP_2167_+_+_SP_2168_+_+_DP	spr1973_+_+_spr1974_+_+_DP
Cluster_2281	SPD_1389_+_+_SPD_1390_+_+_CO_R	SP_1558_+_+_SP_1559_+_+_CO_R	spr1416_+_+_spr1417_+_+_CO_R
Cluster_2285	SPD_0649_+_+_SPD_0650_+_+_CO_F	SP_0745_+_+_SP_0746_+_+_CO_F	spr0655_+_+_spr0656_+_+_CO_F
Cluster_2291	SPD_1840_+_+_SPD_1841_+_+_CO_R	SP_2031_+_+_SP_2032_+_+_CO_R	spr1842_+_+_spr1843_+_+_CO_R
Cluster_2305	SPD_1097_+_+_SPD_1098_+_+_DP	SP_1240_+_+_SP_1241_+_+_DP	spr1119_+_+_spr1120_+_+_DP
Cluster_2320	SPD_1972_+_+_SPD_1973_+_+_DP	SP_2144_+_+_SP_2145_+_+_DP	spr1952_+_+_spr1953_+_+_DP
Cluster_2326	SPD_0540_+_+_SPD_0541_+_+_DP	SP_0620_+_+_SP_0622_+_+_DP	spr0545_+_+_spr0546_+_+_DP
Cluster_2327	SPD_1072_+_+_SPD_1073_+_+_CO_R	NA	spr1094_+_+_spr1095_+_+_CO_R
Cluster_233	SPD_1351_+_+_SPD_1352_+_+_CO_R	SP_1523_+_+_SP_1524_+_+_CO_R	spr1375_+_+_spr1376_+_+_CO_R
Cluster_2334	SPD_1897_+_+_SPD_1899_+_+_CO_R	SP_2070_+_+_SP_2072_+_+_CO_R	spr1882_+_+_spr1884_+_+_CO_R
Cluster_2347	SPD_1909_+_+_SPD_1910_+_+_CO_F	SP_2083_+_+_SP_2084_+_+_CO_F	spr1894_+_+_spr1895_+_+_CO_F
Cluster_2349	SPD_0465_+_+_SPD_0466_+_+_DT	SP_0523_+_+_SP_0524_+_+_DT	spr0460_+_+_spr0461_+_+_DT
Cluster_2351	SPD_0001_+_+_SPD_0002_+_+_CO_F	SP_0001_+_+_SP_0002_+_+_CO_F	spr0001_+_+_spr0002_+_+_CO_F
Cluster_2354	SPD_1120_+_+_SPD_1121_+_+_CO_R	SP_1263_+_+_SP_1264_+_+_CO_R	spr1141_+_+_spr1142_+_+_CO_R
Cluster_2363	SPD_0080_+_+_SPD_0081_+_+_CO_F	SP_0082_+_+_SP_0083_+_+_CO_F	spr0075_+_+_spr0076_+_+_CO_F
Cluster_2364	SPD_1639_+_+_SPD_1640_+_+_DT	SP_1858_+_+_SP_1859_+_+_DT	spr1673_+_+_spr1674_+_+_DT
Cluster_237	SPD_1549_+_+_SPD_1550_+_+_CO_R	SP_1739_+_+_SP_1740_+_+_CO_R	spr1584_+_+_spr1585_+_+_CO_R
Cluster_2384	SPD_0214_+_+_SPD_0215_+_+_CO_F	SP_0231_+_+_SP_0232_+_+_CO_F	spr0210_+_+_spr0211_+_+_CO_F
Cluster_2385	SPD_1910_+_+_SPD_1911_+_+_CO_F	SP_2084_+_+_SP_2085_+_+_CO_F	spr1895_+_+_spr1896_+_+_CO_F
Cluster_2389	SPD_1152_+_+_SPD_1153_+_+_DP	SP_1297_+_+_SP_1298_+_+_DP	spr1175_+_+_spr1176_+_+_DP
Cluster_2391	SPD_1634_+_+_SPD_1635_+_+_DP	SP_1853_+_+_SP_1854_+_+_DP	spr1668_+_+_spr1669_+_+_DP
Cluster_2392	SPD_1976_+_+_SPD_1977_+_+_CO_F	SP_2150_+_+_SP_2151_+_+_CO_F	spr1957_+_+_spr1958_+_+_CO_F
Cluster_2399	SPD_1010_+_+_SPD_1012_+_+_DP	SP_1127_+_+_SP_1128_+_+_DP	spr1035_+_+_spr1036_+_+_DP
Cluster_2406	SPD_0777_+_+_SPD_0778_+_+_CO_F	SP_0881_+_+_SP_0882_+_+_CO_F	spr0784_+_+_spr0785_+_+_CO_F
Cluster_2409	SPD_1792_+_+_SPD_1793_+_+_DP	SP_1995_+_+_SP_1996_+_+_DP	spr1809_+_+_spr1810_+_+_DP
Cluster_2415	SPD_0592_+_+_SPD_0593_+_+_DP	SP_0680_+_+_SP_0681_+_+_DP	spr0597_+_+_spr0598_+_+_DP
Cluster_2417	SPD_0475_+_+_SPD_0476_+_+_CO_F	SP_0547_+_+_SP_0549_+_+_CO_F	spr0474_+_+_spr0475_+_+_CO_F
Cluster_242	SPD_1490_+_+_SPD_1491_+_+_CO_R, SPD_1491_+_+_SPD_1492_+_+_CO_R	SP_1677_+_+_SP_1679_+_+_CO_R, SP_1679_+_+_SP_1680_+_+_CO_R	spr1522_+_+_spr1523_+_+_CO_R, spr1523_+_+_spr1524_+_+_CO_R
Cluster_2427	SPD_1221_+_+_SPD_1222_+_+_CO_R	SP_1389_+_+_SP_1390_+_+_CO_R	spr1246_+_+_spr1247_+_+_CO_R
Cluster_2444	SPD_0912_+_+_SPD_0913_+_+_CO_F	SP_1026_+_+_SP_1027_+_+_CO_F	spr0930_+_+_spr0931_+_+_CO_F
Cluster_2446	SPD_0057_+_+_SPD_0058_+_+_CO_F	SP_0050_+_+_SP_0051_+_+_CO_F	spr0051_+_+_spr0052_+_+_CO_F
Cluster_2449	SPD_2052_+_+_SPD_2053_+_+_DP	SP_2225_+_+_SP_2226_+_+_DP	spr2030_+_+_spr2031_+_+_DP
Cluster_245	SPD_1322_+_+_SPD_1323_+_+_CO_R, SPD_1323_+_+_SPD_1324_+_+_CO_R	SP_1493_+_+_SP_1496_+_+_CO_R	spr1346_+_+_spr1347_+_+_CO_R, spr1347_+_+_spr1349_+_+_CO_R
Cluster_2455	SPD_1290_+_+_SPD_1291_+_+_CO_R	SP_1461_+_+_SP_1462_+_+_CO_R	spr1315_+_+_spr1316_+_+_CO_R
Cluster_2458	SPD_0667_+_+_SPD_0668_+_+_CO_F	SP_0766_+_+_SP_0767_+_+_CO_F	spr0674_+_+_spr0675_+_+_CO_F
Cluster_2460	SPD_0401_+_+_SPD_0402_+_+_CO_F	SP_0441_+_+_SP_0442_+_+_CO_F	spr0398_+_+_spr0399_+_+_CO_F
Cluster_2469	SPD_0234_+_+_SPD_0235_+_+_CO_F	SP_0250_+_+_SP_0251_+_+_CO_F	spr0231_+_+_spr0232_+_+_CO_F
Cluster_2473	SPD_1446_+_+_SPD_1447_+_+_DP	SP_1633_+_+_SP_1634_+_+_DP	spr1474_+_+_spr1475_+_+_DP
Cluster_2490	SPD_0150_+_+_SPD_0151_+_+_CO_F	SP_0148_+_+_SP_0149_+_+_CO_F	spr0146_+_+_spr0147_+_+_CO_F
Cluster_2495	SPD_1370_+_+_SPD_1371_+_+_CO_R	SP_1541_+_+_SP_1542_+_+_CO_R	spr1396_+_+_spr1397_+_+_CO_R
Cluster_2497	SPD_0873_+_+_SPD_0874_+_+_DP	SP_0987_+_+_SP_0988_+_+_DP	spr0890_+_+_spr0891_+_+_DP
Cluster_2502	SPD_0310_+_+_SPD_0311_+_+_DP	SP_0341_+_+_SP_0342_+_+_DP	spr0309_+_+_spr0310_+_+_DP
Cluster_2504	SPD_1866_+_+_SPD_1867_+_+_CO_R	SP_2056_+_+_SP_2057_+_+_CO_R	spr1867_+_+_spr1868_+_+_CO_R
Cluster_2508	SPD_2055_+_+_SPD_2056_+_+_CO_R	SP_2228_+_+_SP_2229_+_+_CO_R	spr2033_+_+_spr2034_+_+_CO_R
Cluster_2515	SPD_1297_+_+_SPD_1298_+_+_CO_R	SP_1468_+_+_SP_1469_+_+_CO_R	spr1322_+_+_spr1323_+_+_CO_R
Cluster_2516	SPD_1928_+_+_SPD_1929_+_+_DP	SP_2102_+_+_SP_2103_+_+_DP	spr1912_+_+_spr1913_+_+_DP
Cluster_2517	SPD_0536_+_+_SPD_0537_+_+_CO_F	SP_0616_+_+_SP_0617_+_+_CO_F	spr0541_+_+_spr0542_+_+_CO_F
Cluster_2519	SPD_0028_+_+_SPD_0029_+_+_CO_F	NA	spr0024_+_+_spr0025_+_+_CO_F
Cluster_2524	SPD_0097_+_+_SPD_0098_+_+_DP	SP_0101_+_+_SP_0102_+_+_DP	spr0090_+_+_spr0091_+_+_DP
Cluster_2525	SPD_1195_+_+_SPD_1196_+_+_CO_R	SP_1361_+_+_SP_1362_+_+_CO_R	spr1219_+_+_spr1220_+_+_CO_R
Cluster_2526	SPD_1246_+_+_SPD_1247_+_+_DP	SP_1415_+_+_SP_1416_+_+_DP	spr1272_+_+_spr1273_+_+_DP
Cluster_2527	SPD_1847_+_+_SPD_1848_+_+_CO_R	SP_2038_+_+_SP_2039_+_+_CO_R	spr1849_+_+_spr1850_+_+_CO_R
Cluster_2528	SPD_1436_+_+_SPD_1437_+_+_DP	SP_1623_+_+_SP_1624_+_+_DP	spr1464_+_+_spr1465_+_+_DP
Cluster_2537	SPD_0761_+_+_SPD_0762_+_+_CO_F	SP_0866_+_+_SP_0867_+_+_CO_F	spr0770_+_+_spr0771_+_+_CO_F
Cluster_2538	SPD_1531_+_+_SPD_1532_+_+_CO_R	SP_1721_+_+_SP_1722_+_+_CO_R	spr1565_+_+_spr1566_+_+_CO_R
Cluster_2540	SPD_1467_+_+_SPD_1468_+_+_CO_R	SP_1654_+_+_SP_1655_+_+_CO_R	spr1498_+_+_spr1499_+_+_CO_R
Cluster_2542	SPD_0040_+_+_SPD_0041_+_+_DP	SP_0034_+_+_SP_0035_+_+_DP	spr0034_+_+_spr0035_+_+_DP
Cluster_2544	SPD_1099_+_+_SPD_1100_+_+_CO_F	SP_1242_+_+_SP_1243_+_+_CO_F	spr1121_+_+_spr1122_+_+_CO_F
Cluster_2545	SPD_1851_+_+_SPD_1853_+_+_CO_R	SP_2042_+_+_SP_2044_+_+_CO_R	spr1853_+_+_spr1854_+_+_CO_R
Cluster_2551	SPD_1672_+_+_SPD_1673_+_+_CO_R	SP_1893_+_+_SP_1894_+_+_CO_R	spr1708_+_+_spr1709_+_+_CO_R
Cluster_2553	SPD_1074_+_+_SPD_1075_+_+_CO_R	NA	spr1096_+_+_spr1097_+_+_CO_R
Cluster_2554	SPD_1904_+_+_SPD_1905_+_+_DP	SP_2077_+_+_SP_2078_+_+_DP	spr1889_+_+_spr1890_+_+_DP
Cluster_2555	SPD_0739_+_+_SPD_0740_+_+_CO_F	SP_0845_+_+_SP_0846_+_+_CO_F	spr0747_+_+_spr0748_+_+_CO_F
Cluster_2557	SPD_1902_+_+_SPD_1903_+_+_CO_R	NA	spr1887_+_+_spr1888_+_+_CO_R
Cluster_2565	SPD_0184_+_+_SPD_0185_+_+_CO_F	SP_0198_+_+_SP_0199_+_+_CO_F	spr0179_+_+_spr0180_+_+_CO_F
Cluster_2567	SPD_1985_+_+_SPD_1986_+_+_CO_R	SP_2157_+_+_SP_2158_+_+_CO_R	spr1963_+_+_spr1964_+_+_CO_R
Cluster_2584	SPD_1332_+_+_SPD_1333_+_+_DP	SP_1505_+_+_SP_1506_+_+_DP	spr1357_+_+_spr1358_+_+_DP
Cluster_2596	SPD_0887_+_+_SPD_0888_+_+_CO_F	SP_1001_+_+_SP_1002_+_+_CO_F	spr0905_+_+_spr0906_+_+_CO_F
Cluster_2599	SPD_0750_+_+_SPD_0751_+_+_CO_F	NA	spr0759_+_+_spr0760_+_+_CO_F
Cluster_2604	SPD_0995_+_+_SPD_0996_+_+_DP	SP_1111_+_+_SP_1112_+_+_DP	spr1018_+_+_spr1019_+_+_DP
Cluster_2605	SPD_1274_+_+_SPD_1275_+_+_DP	SP_1445_+_+_SP_1446_+_+_DP	spr1300_+_+_spr1301_+_+_DP
Cluster_2606	SPD_1925_+_+_SPD_1926_+_+_DP	SP_2099_+_+_SP_2100_+_+_DP	spr1909_+_+_spr1910_+_+_DP
Cluster_2615	SPD_0525_+_+_SPD_0526_+_+_CO_F	SP_0604_+_+_SP_0605_+_+_CO_F	spr0529_+_+_spr0530_+_+_CO_F
Cluster_2630	SPD_1896_+_+_SPD_1897_+_+_CO_R	SP_2069_+_+_SP_2070_+_+_CO_R	spr1881_+_+_spr1882_+_+_CO_R
Cluster_2633	SPD_0662_+_+_SPD_0663_+_+_CO_F	SP_0760_+_+_SP_0761_+_+_CO_F	spr0669_+_+_spr0670_+_+_CO_F
Cluster_2634	SPD_0703_+_+_SPD_0704_+_+_DP	SP_0800_+_+_SP_0801_+_+_DP	spr0709_+_+_spr0710_+_+_DP
Cluster_2635	SPD_1523_+_+_SPD_1524_+_+_DP	SP_1713_+_+_SP_1714_+_+_DP	spr1557_+_+_spr1558_+_+_DP
Cluster_2638	SPD_0981_+_+_SPD_0982_+_+_DP	SP_1096_+_+_SP_1097_+_+_DP	spr1003_+_+_spr1004_+_+_DP
Cluster_264	SPD_1320_+_+_SPD_1321_+_+_CO_R	SP_1491_+_+_SP_1492_+_+_CO_R	spr1344_+_+_spr1345_+_+_CO_R
Cluster_2641	SPD_0096_+_+_SPD_0097_+_+_CO_R	SP_0100_+_+_SP_0101_+_+_CO_R	spr0089_+_+_spr0090_+_+_CO_R
Cluster_2642	SPD_1899_+_+_SPD_1900_+_+_CO_R	SP_2072_+_+_SP_2073_+_+_CO_R	spr1884_+_+_spr1885_+_+_CO_R
Cluster_2648	SPD_0412_+_+_SPD_0414_+_+_DP	SP_0453_+_+_SP_0454_+_+_DP	spr0409_+_+_spr0410_+_+_DP
Cluster_2658	SPD_0902_+_+_SPD_0903_+_+_CO_R	SP_1016_+_+_SP_1017_+_+_CO_R	spr0920_+_+_spr0921_+_+_CO_R
Cluster_2660	SPD_2028_+_+_SPD_2029_+_+_CO_R	SP_2201_+_+_SP_2202_+_+_CO_R	spr2006_+_+_spr2007_+_+_CO_R
Cluster_2667	SPD_2032_+_+_SPD_2033_+_+_CO_R	SP_2205_+_+_SP_2206_+_+_CO_R	spr2010_+_+_spr2011_+_+_CO_R
Cluster_2671	SPD_0745_+_+_SPD_0746_+_+_DP	SP_0851_+_+_SP_0852_+_+_DP	spr0755_+_+_spr0756_+_+_DP
Cluster_2674	SPD_1392_+_+_SPD_1393_+_+_DP	SP_1561_+_+_SP_1563_+_+_DP	spr1419_+_+_spr1421_+_+_DP
Cluster_2676	SPD_1711_+_+_SPD_1712_+_+_CO_R	SP_1908_+_+_SP_1909_+_+_CO_R	spr1724_+_+_spr1725_+_+_CO_R
Cluster_2685	SPD_0155_+_+_SPD_0156_+_+_DP	SP_0153_+_+_SP_0154_+_+_DP	spr0151_+_+_spr0152_+_+_DP
Cluster_2686	SPD_1771_+_+_SPD_1772_+_+_DP	SP_1973_+_+_SP_1974_+_+_DP	spr1788_+_+_spr1789_+_+_DP
Cluster_2690	SPD_0748_+_+_SPD_0749_+_+_CO_F	SP_0855_+_+_SP_0856_+_+_CO_F	spr0757_+_+_spr0758_+_+_CO_F
Cluster_2695	SPD_0842_+_+_SPD_0843_+_+_CO_F	SP_0953_+_+_SP_0954_+_+_CO_F	spr0855_+_+_spr0856_+_+_CO_F
Cluster_27	SPD_0455_+_+_SPD_0456_+_+_DP	SP_0510_+_+_SP_0514_+_+_DP	spr0450_+_+_spr0451_+_+_DP
Cluster_2703	SPD_1638_+_+_SPD_1639_+_+_DP	SP_1857_+_+_SP_1858_+_+_DP	spr1672_+_+_spr1673_+_+_DP
Cluster_2720	SPD_1427_+_+_SPD_1428_+_+_CO_R	SP_1602_+_+_SP_1603_+_+_CO_R	spr1455_+_+_spr1456_+_+_CO_R
Cluster_2730	SPD_1244_+_+_SPD_1245_+_+_CO_R	SP_1413_+_+_SP_1414_+_+_CO_R	spr1270_+_+_spr1271_+_+_CO_R
Cluster_2731	SPD_1548_+_+_SPD_1549_+_+_CO_R	SP_1738_+_+_SP_1739_+_+_CO_R	spr1583_+_+_spr1584_+_+_CO_R
Cluster_2732	SPD_1984_+_+_SPD_1985_+_+_CO_R	SP_2156_+_+_SP_2157_+_+_CO_R	spr1962_+_+_spr1963_+_+_CO_R
Cluster_2749	SPD_1067_+_+_SPD_1068_+_+_CO_R	SP_1207_+_+_SP_1208_+_+_CO_R	spr1089_+_+_spr1090_+_+_CO_R
Cluster_2756	SPD_1417_+_+_SPD_1418_+_+_CO_F	SP_1590_+_+_SP_1591_+_+_CO_F	spr1444_+_+_spr1445_+_+_CO_F
Cluster_2765	SPD_1821_+_+_SPD_1822_+_+_DP	SP_2010_+_+_SP_2011_+_+_DP	spr1823_+_+_spr1824_+_+_DP
Cluster_2766	SPD_1495_+_+_SPD_1496_+_+_CO_R	SP_1683_+_+_SP_1684_+_+_CO_R	spr1527_+_+_spr1528_+_+_CO_R
Cluster_2769	SPD_0646_+_+_SPD_0647_+_+_DP	SP_0742_+_+_SP_0743_+_+_DP	spr0652_+_+_spr0653_+_+_DP
Cluster_278	SPD_1587_+_+_SPD_1588_+_+_DP	SP_1800_+_+_SP_1801_+_+_DP, SP_1801_+_+_SP_1802_+_+_CO_F	spr1622_+_+_spr1623_+_+_DP
Cluster_2780	SPD_0688_+_+_SPD_0689_+_+_CO_F	SP_0787_+_+_SP_0788_+_+_CO_F	spr0695_+_+_spr0696_+_+_CO_F
Cluster_2781	SPD_0903_+_+_SPD_0904_+_+_DP	SP_1017_+_+_SP_1018_+_+_DP	spr0921_+_+_spr0922_+_+_DP
Cluster_2783	SPD_1952_+_+_SPD_1954_+_+_DP	NA	spr1933_+_+_spr1934_+_+_DP
Cluster_2785	SPD_0699_+_+_SPD_0700_+_+_CO_F	SP_0796_+_+_SP_0797_+_+_CO_F	spr0705_+_+_spr0706_+_+_CO_F
Cluster_2787	SPD_0897_+_+_SPD_0898_+_+_DP	SP_1011_+_+_SP_1012_+_+_DP	spr0916_+_+_spr0917_+_+_DP
Cluster_2789	SPD_1459_+_+_SPD_1460_+_+_DT	SP_1646_+_+_SP_1647_+_+_DT	spr1490_+_+_spr1491_+_+_DT
Cluster_2790	SPD_1463_+_+_SPD_1464_+_+_CO_F	SP_1650_+_+_SP_1651_+_+_CO_F	spr1494_+_+_spr1495_+_+_CO_F
Cluster_2793	SPD_0229_+_+_SPD_0230_+_+_DP	SP_0245_+_+_SP_0246_+_+_DP	spr0226_+_+_spr0227_+_+_DP
Cluster_2805	SPD_0070_+_+_SPD_0071_+_+_CO_F	SP_0065_+_+_SP_0066_+_+_CO_F	spr0064_+_+_spr0065_+_+_CO_F
Cluster_2812	SPD_0582_+_+_SPD_0583_+_+_DP	SP_0670_+_+_SP_0671_+_+_DP	spr0586_+_+_spr0588_+_+_DP
Cluster_2823	SPD_0186_+_+_SPD_0187_+_+_CO_F	NA	spr0182_+_+_spr0183_+_+_CO_F
Cluster_2833	SPD_0381_+_+_SPD_0382_+_+_CO_F	SP_0418_+_+_SP_0419_+_+_CO_F	spr0378_+_+_spr0379_+_+_CO_F
Cluster_2835	SPD_1148_+_+_SPD_1149_+_+_CO_R	SP_1293_+_+_SP_1294_+_+_CO_R	spr1171_+_+_spr1172_+_+_CO_R
Cluster_2836	SPD_2023_+_+_SPD_2024_+_+_CO_R	SP_2195_+_+_SP_2196_+_+_CO_R	spr2001_+_+_spr2002_+_+_CO_R
Cluster_2843	SPD_1757_+_+_SPD_1758_+_+_CO_R	SP_1959_+_+_SP_1960_+_+_CO_R	spr1775_+_+_spr1776_+_+_CO_R
Cluster_2847	SPD_1001_+_+_SPD_1002_+_+_CO_F	SP_1117_+_+_SP_1118_+_+_CO_F	spr1024_+_+_spr1025_+_+_CO_F
Cluster_2859	SPD_1838_+_+_SPD_1839_+_+_CO_R	SP_2029_+_+_SP_2030_+_+_CO_R	spr1840_+_+_spr1841_+_+_CO_R
Cluster_2876	SPD_0575_+_+_SPD_0576_+_+_CO_F	SP_0662_+_+_SP_0663_+_+_CO_F	spr0579_+_+_spr0580_+_+_CO_F
Cluster_2878	SPD_1151_+_+_SPD_1152_+_+_CO_R	SP_1296_+_+_SP_1297_+_+_CO_R	spr1174_+_+_spr1175_+_+_CO_R
Cluster_2879	SPD_1381_+_+_SPD_1382_+_+_CO_R	SP_1549_+_+_SP_1550_+_+_CO_R	spr1408_+_+_spr1409_+_+_CO_R
Cluster_2885	SPD_0959_+_+_SPD_0960_+_+_CO_F	SP_1074_+_+_SP_1075_+_+_CO_F	spr0980_+_+_spr0981_+_+_CO_F
Cluster_2887	SPD_1541_+_+_SPD_1542_+_+_CO_R	SP_1731_+_+_SP_1732_+_+_CO_R	spr1576_+_+_spr1577_+_+_CO_R
Cluster_290	SPD_1979_+_+_SPD_1981_+_+_DT	NA	spr1960_+_+_spr1961_+_+_DT
Cluster_2901	SPD_1718_+_+_SPD_1719_+_+_CO_R	SP_1915_+_+_SP_1916_+_+_CO_R	spr1731_+_+_spr1732_+_+_CO_R
Cluster_2902	SPD_1839_+_+_SPD_1840_+_+_CO_R	SP_2030_+_+_SP_2031_+_+_CO_R	spr1841_+_+_spr1842_+_+_CO_R
Cluster_2906	SPD_0672_+_+_SPD_0673_+_+_CO_R	SP_0771_+_+_SP_0772_+_+_CO_R	spr0679_+_+_spr0680_+_+_CO_R
Cluster_2913	SPD_0980_+_+_SPD_0981_+_+_CO_R	SP_1095_+_+_SP_1096_+_+_CO_R	spr1002_+_+_spr1003_+_+_CO_R
Cluster_2914	SPD_1768_+_+_SPD_1769_+_+_CO_R	SP_1970_+_+_SP_1972_+_+_CO_R	spr1785_+_+_spr1787_+_+_CO_R
Cluster_2915	SPD_0534_+_+_SPD_0535_+_+_CO_F	SP_0614_+_+_SP_0615_+_+_CO_F	spr0539_+_+_spr0540_+_+_CO_F
Cluster_2919	SPD_1222_+_+_SPD_1223_+_+_CO_R	SP_1390_+_+_SP_1391_+_+_CO_R	spr1247_+_+_spr1248_+_+_CO_R
Cluster_2920	SPD_0232_+_+_SPD_0233_+_+_CO_F	SP_0248_+_+_SP_0249_+_+_CO_F	spr0229_+_+_spr0230_+_+_CO_F
Cluster_293	SPD_0609_+_+_SPD_0610_+_+_CO_F, SPD_0610_+_+_SPD_0611_+_+_CO_F	SP_0702_+_+_SP_0703_+_+_CO_F, SP_0703_+_+_SP_0704_+_+_CO_F	spr0614_+_+_spr0615_+_+_CO_F, spr0615_+_+_spr0616_+_+_CO_F
Cluster_2933	SPD_0636_+_+_SPD_0637_+_+_CO_F	SP_0730_+_+_SP_0731_+_+_CO_F	spr0642_+_+_spr0643_+_+_CO_F
Cluster_2934	SPD_1934_+_+_SPD_1935_+_+_CO_F	SP_2108_+_+_SP_2109_+_+_CO_F	spr1918_+_+_spr1919_+_+_CO_F
Cluster_2937	SPD_0373_+_+_SPD_0374_+_+_CO_F	SP_0409_+_+_SP_0410_+_+_CO_F	spr0370_+_+_spr0371_+_+_CO_F
Cluster_2941	SPD_0433_+_+_SPD_0434_+_+_CO_F	NA	NA
Cluster_2962	SPD_1678_+_+_SPD_1679_+_+_DP	SP_1898_+_+_SP_1899_+_+_DP	spr1713_+_+_spr1714_+_+_DP
Cluster_2975	SPD_0406_+_+_SPD_0407_+_+_CO_F	SP_0447_+_+_SP_0448_+_+_CO_F	spr0403_+_+_spr0404_+_+_CO_F
Cluster_2976	SPD_0996_+_+_SPD_0997_+_+_CO_F	SP_1112_+_+_SP_1113_+_+_CO_F	spr1019_+_+_spr1020_+_+_CO_F
Cluster_2985	SPD_1358_+_+_SPD_1359_+_+_DP	SP_1529_+_+_SP_1530_+_+_DP	spr1383_+_+_spr1384_+_+_DP
Cluster_2991	SPD_0854_+_+_SPD_0855_+_+_DP	SP_0966_+_+_SP_0967_+_+_DP	spr0868_+_+_spr0869_+_+_DP
Cluster_2996	SPD_0661_+_+_SPD_0662_+_+_CO_F	SP_0758_+_+_SP_0760_+_+_CO_F	spr0668_+_+_spr0669_+_+_CO_F
Cluster_3002	SPD_0196_+_+_SPD_0197_+_+_CO_F	SP_0212_+_+_SP_0213_+_+_CO_F	spr0191_+_+_spr0192_+_+_CO_F
Cluster_3003	SPD_0253_+_+_SPD_0254_+_+_CO_F	SP_0273_+_+_SP_0274_+_+_CO_F	spr0250_+_+_spr0251_+_+_CO_F
Cluster_3004	SPD_1794_+_+_SPD_1796_+_+_DP	SP_1997_+_+_SP_1998_+_+_DP	spr1811_+_+_spr1812_+_+_DP
Cluster_3025	SPD_0861_+_+_SPD_0862_+_+_CO_F	SP_0974_+_+_SP_0975_+_+_CO_F	spr0877_+_+_spr0878_+_+_CO_F
Cluster_3026	SPD_0651_+_+_SPD_0652_+_+_CO_F	SP_0748_+_+_SP_0749_+_+_CO_F	spr0657_+_+_spr0659_+_+_CO_F
Cluster_3037	SPD_1867_+_+_SPD_1868_+_+_CO_R	SP_2057_+_+_SP_2058_+_+_CO_R	spr1868_+_+_spr1869_+_+_CO_R
Cluster_3039	SPD_0852_+_+_SPD_0853_+_+_CO_F	SP_0964_+_+_SP_0965_+_+_CO_F	spr0866_+_+_spr0867_+_+_CO_F
Cluster_3044	SPD_0151_+_+_SPD_0152_+_+_CO_F	SP_0149_+_+_SP_0150_+_+_CO_F	spr0147_+_+_spr0148_+_+_CO_F
Cluster_3047	SPD_0246_+_+_SPD_0247_+_+_CO_F	SP_0264_+_+_SP_0265_+_+_CO_F	spr0243_+_+_spr0244_+_+_CO_F
Cluster_3059	SPD_1404_+_+_SPD_1405_+_+_CO_R	SP_1574_+_+_SP_1575_+_+_CO_R	spr1432_+_+_spr1433_+_+_CO_R
Cluster_3064	SPD_0765_+_+_SPD_0766_+_+_CO_F	SP_0870_+_+_SP_0871_+_+_CO_F	spr0774_+_+_spr0775_+_+_CO_F
Cluster_3067	SPD_0878_+_+_SPD_0879_+_+_CO_F	SP_0992_+_+_SP_0993_+_+_CO_F	spr0895_+_+_spr0896_+_+_CO_F
Cluster_307	SPD_0286_+_+_SPD_0287_+_+_DP	SP_0313_+_+_SP_0314_+_+_DP	spr0285_+_+_spr0286_+_+_DP
Cluster_3087	SPD_0489_+_+_SPD_0490_+_+_CO_F	SP_0563_+_+_SP_0564_+_+_CO_F	spr0487_+_+_spr0488_+_+_CO_F
Cluster_3089	SPD_1153_+_+_SPD_1154_+_+_CO_F	SP_1298_+_+_SP_1299_+_+_CO_F	spr1176_+_+_spr1177_+_+_CO_F
Cluster_3090	SPD_1651_+_+_SPD_1652_+_+_CO_F	SP_1871_+_+_SP_1872_+_+_CO_F	spr1686_+_+_spr1687_+_+_CO_F
Cluster_3103	SPD_0309_+_+_SPD_0310_+_+_CO_R	SP_0340_+_+_SP_0341_+_+_CO_R	spr0308_+_+_spr0309_+_+_CO_R
Cluster_3112	SPD_1139_+_+_SPD_1140_+_+_DP	SP_1284_+_+_SP_1285_+_+_DP	spr1163_+_+_spr1164_+_+_DP
Cluster_3126	SPD_0052_+_+_SPD_0053_+_+_CO_F	SP_0045_+_+_SP_0046_+_+_CO_F	spr0046_+_+_spr0047_+_+_CO_F
Cluster_3127	SPD_0994_+_+_SPD_0995_+_+_DT	SP_1110_+_+_SP_1111_+_+_DT	spr1017_+_+_spr1018_+_+_DT
Cluster_3133	SPD_1205_+_+_SPD_1206_+_+_CO_R	SP_1371_+_+_SP_1372_+_+_CO_R	spr1229_+_+_spr1230_+_+_CO_R
Cluster_3141	SPD_1082_+_+_SPD_1083_+_+_CO_R	SP_1224_+_+_SP_1225_+_+_CO_R	spr1104_+_+_spr1105_+_+_CO_R
Cluster_3150	SPD_1215_+_+_SPD_1216_+_+_DT	SP_1382_+_+_SP_1383_+_+_DT	spr1239_+_+_spr1240_+_+_DT
Cluster_3156	SPD_0648_+_+_SPD_0649_+_+_CO_F	SP_0744_+_+_SP_0745_+_+_CO_F	spr0654_+_+_spr0655_+_+_CO_F
Cluster_3164	SPD_1705_+_+_SPD_1706_+_+_CO_F	SP_1902_+_+_SP_1903_+_+_CO_F	spr1718_+_+_spr1719_+_+_CO_F
Cluster_3176	SPD_1407_+_+_SPD_1408_+_+_CO_R	SP_1577_+_+_SP_1578_+_+_CO_R	spr1435_+_+_spr1436_+_+_CO_R
Cluster_3190	SPD_0179_+_+_SPD_0180_+_+_CO_F	SP_0191_+_+_SP_0192_+_+_CO_F	spr0174_+_+_spr0175_+_+_CO_F
Cluster_3191	SPD_0368_+_+_SPD_0369_+_+_DP	SP_0403_+_+_SP_0404_+_+_DP	spr0365_+_+_spr0366_+_+_DP
Cluster_3192	SPD_1362_+_+_SPD_1363_+_+_CO_R	SP_1533_+_+_SP_1534_+_+_CO_R	spr1388_+_+_spr1389_+_+_CO_R
Cluster_3196	SPD_1743_+_+_SPD_1744_+_+_CO_R	SP_1944_+_+_SP_1945_+_+_CO_R	spr1761_+_+_spr1762_+_+_CO_R
Cluster_32	SPD_1706_+_+_SPD_1707_+_+_DT	SP_1903_+_+_SP_1904_+_+_DT	spr1719_+_+_spr1720_+_+_DT
Cluster_3204	SPD_1740_+_+_SPD_1741_+_+_CO_R	SP_1941_+_+_SP_1942_+_+_CO_R	spr1758_+_+_spr1759_+_+_CO_R
Cluster_3205	SPD_0773_+_+_SPD_0774_+_+_CO_F	SP_0877_+_+_SP_0878_+_+_CO_F	spr0780_+_+_spr0781_+_+_CO_F
Cluster_3206	SPD_0837_+_+_SPD_0838_+_+_CO_F	SP_0947_+_+_SP_0948_+_+_CO_F	spr0848_+_+_spr0849_+_+_CO_F
Cluster_3207	SPD_1335_+_+_SPD_1336_+_+_CO_R	SP_1508_+_+_SP_1509_+_+_CO_R	spr1360_+_+_spr1361_+_+_CO_R
Cluster_3226	SPD_1483_+_+_SPD_1484_+_+_CO_R	SP_1670_+_+_SP_1671_+_+_CO_R	spr1514_+_+_spr1515_+_+_CO_R
Cluster_3232	SPD_2033_+_+_SPD_2034_+_+_CO_R	SP_2206_+_+_SP_2207_+_+_CO_R	spr2011_+_+_spr2012_+_+_CO_R
Cluster_3234	SPD_0183_+_+_SPD_0184_+_+_CO_F	SP_0197_+_+_SP_0198_+_+_CO_F	spr0178_+_+_spr0179_+_+_CO_F
Cluster_3235	SPD_0208_+_+_SPD_0209_+_+_CO_F	SP_0225_+_+_SP_0226_+_+_CO_F	spr0204_+_+_spr0205_+_+_CO_F
Cluster_3236	SPD_0833_+_+_SPD_0834_+_+_CO_F	SP_0943_+_+_SP_0944_+_+_CO_F	spr0844_+_+_spr0845_+_+_CO_F
Cluster_3237	SPD_1240_+_+_SPD_1241_+_+_CO_R	SP_1409_+_+_SP_1410_+_+_CO_R	spr1266_+_+_spr1267_+_+_CO_R
Cluster_3238	SPD_1278_+_+_SPD_1279_+_+_CO_R	SP_1449_+_+_SP_1450_+_+_CO_R	spr1304_+_+_spr1305_+_+_CO_R
Cluster_3239	SPD_1907_+_+_SPD_1908_+_+_CO_F	SP_2081_+_+_SP_2082_+_+_CO_F	spr1892_+_+_spr1893_+_+_CO_F
Cluster_3249	SPD_0788_+_+_SPD_0789_+_+_CO_F	SP_0895_+_+_SP_0896_+_+_CO_F	spr0795_+_+_spr0796_+_+_CO_F
Cluster_3257	SPD_0749_+_+_SPD_0750_+_+_CO_F	NA	spr0758_+_+_spr0759_+_+_CO_F
Cluster_3258	SPD_1970_+_+_SPD_1971_+_+_CO_R	SP_2142_+_+_SP_2143_+_+_CO_R	spr1950_+_+_spr1951_+_+_CO_R
Cluster_3262	SPD_0709_+_+_SPD_0710_+_+_CO_F	SP_0806_+_+_SP_0807_+_+_CO_F	spr0715_+_+_spr0716_+_+_CO_F
Cluster_327	SPD_1293_+_+_SPD_1294_+_+_DP	SP_1464_+_+_SP_1465_+_+_DP	spr1318_+_+_spr1319_+_+_DP
Cluster_3274	SPD_1041_+_+_SPD_1042_+_+_CO_F	SP_1178_+_+_SP_1179_+_+_CO_F	spr1064_+_+_spr1065_+_+_CO_F
Cluster_3281	SPD_1346_+_+_SPD_1347_+_+_CO_R	SP_1518_+_+_SP_1519_+_+_CO_R	spr1370_+_+_spr1371_+_+_CO_R
Cluster_3282	SPD_1511_+_+_SPD_1512_+_+_CO_R	SP_1701_+_+_SP_1702_+_+_CO_R	spr1543_+_+_spr1544_+_+_CO_R
Cluster_3294	SPD_0510_+_+_SPD_0511_+_+_CO_F	SP_0585_+_+_SP_0586_+_+_CO_F	spr0514_+_+_spr0515_+_+_CO_F
Cluster_3298	SPD_0999_+_+_SPD_1000_+_+_CO_F	SP_1115_+_+_SP_1116_+_+_CO_F	spr1022_+_+_spr1023_+_+_CO_F
Cluster_3302	SPD_1845_+_+_SPD_1846_+_+_CO_R	SP_2036_+_+_SP_2037_+_+_CO_R	spr1847_+_+_spr1848_+_+_CO_R
Cluster_3309	SPD_1060_+_+_SPD_1061_+_+_CO_R	SP_1200_+_+_SP_1201_+_+_CO_R	spr1082_+_+_spr1083_+_+_CO_R
Cluster_3311	SPD_1501_+_+_SPD_1502_+_+_CO_R	SP_1689_+_+_SP_1690_+_+_CO_R	spr1533_+_+_spr1534_+_+_CO_R
Cluster_3313	SPD_2041_+_+_SPD_2042_+_+_CO_R	SP_2214_+_+_SP_2215_+_+_CO_R	spr2019_+_+_spr2020_+_+_CO_R
Cluster_3317	SPD_0867_+_+_SPD_0868_+_+_CO_F	SP_0980_+_+_SP_0981_+_+_CO_F	spr0883_+_+_spr0884_+_+_CO_F
Cluster_3323	SPD_0159_+_+_SPD_0160_+_+_CO_F	SP_0157_+_+_SP_0158_+_+_CO_F	spr0155_+_+_spr0156_+_+_CO_F
Cluster_3325	SPD_1288_+_+_SPD_1289_+_+_CO_R	SP_1459_+_+_SP_1460_+_+_CO_R	spr1313_+_+_spr1314_+_+_CO_R
Cluster_3326	SPD_1772_+_+_SPD_1773_+_+_CO_F	SP_1974_+_+_SP_1975_+_+_CO_F	spr1789_+_+_spr1790_+_+_CO_F
Cluster_3327	SPD_1926_+_+_SPD_1927_+_+_DT	SP_2100_+_+_SP_2101_+_+_DT	spr1910_+_+_spr1911_+_+_DT
Cluster_3336	SPD_0446_+_+_SPD_0447_+_+_CO_F	SP_0500_+_+_SP_0501_+_+_CO_F	spr0442_+_+_spr0443_+_+_CO_F
Cluster_3337	SPD_0505_+_+_SPD_0506_+_+_CO_F	SP_0580_+_+_SP_0581_+_+_CO_F	spr0508_+_+_spr0509_+_+_CO_F
Cluster_3338	SPD_0877_+_+_SPD_0878_+_+_CO_F	SP_0991_+_+_SP_0992_+_+_CO_F	spr0894_+_+_spr0895_+_+_CO_F
Cluster_3339	SPD_1096_+_+_SPD_1097_+_+_CO_R	SP_1238_+_+_SP_1240_+_+_CO_R	spr1118_+_+_spr1119_+_+_CO_R
Cluster_3353	SPD_0342_+_+_SPD_0343_+_+_CO_F	SP_0374_+_+_SP_0375_+_+_CO_F	spr0334_+_+_spr0335_+_+_CO_F
Cluster_3354	SPD_0707_+_+_SPD_0708_+_+_CO_F	SP_0804_+_+_SP_0805_+_+_CO_F	spr0713_+_+_spr0714_+_+_CO_F
Cluster_3355	SPD_1187_+_+_SPD_1188_+_+_CO_R	SP_1354_+_+_SP_1355_+_+_CO_R	spr1211_+_+_spr1212_+_+_CO_R
Cluster_3356	SPD_1448_+_+_SPD_1449_+_+_CO_R	SP_1636_+_+_SP_1637_+_+_CO_R	spr1477_+_+_spr1479_+_+_CO_R
Cluster_3357	SPD_1863_+_+_SPD_1864_+_+_CO_R	SP_2053_+_+_SP_2054_+_+_CO_R	spr1864_+_+_spr1865_+_+_CO_R
Cluster_3358	SPD_1877_+_+_SPD_1878_+_+_CO_R	SP_2066_+_+_SP_2067_+_+_CO_R	spr1878_+_+_spr1879_+_+_CO_R
Cluster_3381	SPD_1773_+_+_SPD_1774_+_+_DT	SP_1975_+_+_SP_1976_+_+_DT	spr1790_+_+_spr1791_+_+_DT
Cluster_3397	SPD_0913_+_+_SPD_0914_+_+_CO_F	SP_1027_+_+_SP_1029_+_+_CO_F	spr0931_+_+_spr0932_+_+_CO_F
Cluster_34	SPD_1645_+_+_SPD_1646_+_+_CO_R	SP_1863_+_+_SP_1864_+_+_CO_R	spr1680_+_+_spr1681_+_+_CO_R
Cluster_3412	SPD_0029_+_+_SPD_0030_+_+_CO_F	NA	spr0025_+_+_spr0026_+_+_CO_F
Cluster_3413	SPD_0068_+_+_SPD_0069_+_+_CO_F	SP_0063_+_+_SP_0064_+_+_CO_F	spr0062_+_+_spr0063_+_+_CO_F
Cluster_3415	SPD_0864_+_+_SPD_0865_+_+_CO_F	SP_0977_+_+_SP_0978_+_+_CO_F	spr0880_+_+_spr0881_+_+_CO_F
Cluster_342	SPD_1797_+_+_SPD_1798_+_+_CO_R	SP_1999_+_+_SP_2000_+_+_CO_R	spr1813_+_+_spr1814_+_+_CO_R
Cluster_343	SPD_2020_+_+_SPD_2022_+_+_CO_R, SPD_0148_+_+_SPD_0149_+_+_CO_F, SPD_1506_+_+_SPD_1507_+_+_CO_R	SP_2193_+_+_SP_2194_+_+_CO_R, SP_1695_+_+_SP_1697_+_+_CO_R	spr0144_+_+_spr0145_+_+_CO_F, spr1538_+_+_spr1539_+_+_CO_R
Cluster_3431	SPD_1144_+_+_SPD_1145_+_+_DP	SP_1289_+_+_SP_1290_+_+_DP	spr1168_+_+_spr1169_+_+_DP
Cluster_3434	SPD_0004_+_+_SPD_0005_+_+_CO_F	SP_0004_+_+_SP_0005_+_+_CO_F	spr0004_+_+_spr0005_+_+_CO_F
Cluster_3447	SPD_1345_+_+_SPD_1346_+_+_CO_R	SP_1517_+_+_SP_1518_+_+_CO_R	spr1369_+_+_spr1370_+_+_CO_R
Cluster_3448	SPD_1363_+_+_SPD_1364_+_+_CO_R	SP_1534_+_+_SP_1535_+_+_CO_R	spr1389_+_+_spr1390_+_+_CO_R
Cluster_3449	SPD_1632_+_+_SPD_1633_+_+_CO_R	SP_1851_+_+_SP_1852_+_+_CO_R	spr1666_+_+_spr1667_+_+_CO_R
Cluster_345	SPD_1981_+_+_SPD_1984_+_+_CO_R, SPD_0077_+_+_SPD_0078_+_+_CO_F, SPD_1968_+_+_SPD_1969_+_+_CO_R, SPD_1158_+_+_SPD_1159_+_+_DT, SPD_1652_+_+_SPD_1653_+_+_DT	SP_1306_+_+_SP_1307_+_+_DT, SP_0095_+_+_SP_0096_+_+_CO_F, SP_0279_+_+_SP_0280_+_+_CO_F, SP_1872_+_+_SP_1873_+_+_DT	spr1961_+_+_spr1962_+_+_CO_R, spr0071_+_+_spr0072_+_+_CO_F, spr1948_+_+_spr1949_+_+_CO_R, spr1181_+_+_spr1182_+_+_DT, spr1687_+_+_spr1688_+_+_DT
Cluster_3459	SPD_1403_+_+_SPD_1404_+_+_CO_R	SP_1573_+_+_SP_1574_+_+_CO_R	spr1431_+_+_spr1432_+_+_CO_R
Cluster_3473	SPD_0533_+_+_SPD_0534_+_+_CO_F	SP_0613_+_+_SP_0614_+_+_CO_F	spr0538_+_+_spr0539_+_+_CO_F
Cluster_3475	SPD_0954_+_+_SPD_0955_+_+_CO_F	SP_1069_+_+_SP_1070_+_+_CO_F	spr0975_+_+_spr0976_+_+_CO_F
Cluster_3492	SPD_0463_+_+_SPD_0464_+_+_DP	SP_0521_+_+_SP_0522_+_+_DP	spr0458_+_+_spr0459_+_+_DP
Cluster_3497	SPD_1922_+_+_SPD_1923_+_+_CO_R	SP_2096_+_+_SP_2097_+_+_CO_R	spr1906_+_+_spr1907_+_+_CO_R
Cluster_35	SPD_1324_+_+_SPD_1326_+_+_DP, SPD_0163_+_+_SPD_0165_+_+_DP	SP_0168_+_+_SP_0173_+_+_CO_F, SP_1496_+_+_SP_1498_+_+_DP	spr1349_+_+_spr1351_+_+_DP, spr0159_+_+_spr0160_+_+_DP
Cluster_3500	SPD_0098_+_+_SPD_0099_+_+_CO_F	SP_0102_+_+_SP_0103_+_+_CO_F	spr0091_+_+_spr0092_+_+_CO_F
Cluster_3511	SPD_1670_+_+_SPD_1671_+_+_CO_R	SP_1890_+_+_SP_1891_+_+_CO_R	spr1706_+_+_spr1707_+_+_CO_R
Cluster_3524	SPD_0178_+_+_SPD_0179_+_+_CO_F	SP_0189_+_+_SP_0191_+_+_CO_F	spr0173_+_+_spr0174_+_+_CO_F
Cluster_3525	SPD_0405_+_+_SPD_0406_+_+_CO_F	SP_0446_+_+_SP_0447_+_+_CO_F	spr0402_+_+_spr0403_+_+_CO_F
Cluster_3526	SPD_1287_+_+_SPD_1288_+_+_CO_R	SP_1458_+_+_SP_1459_+_+_CO_R	spr1312_+_+_spr1313_+_+_CO_R
Cluster_3527	SPD_1546_+_+_SPD_1547_+_+_CO_R	SP_1736_+_+_SP_1737_+_+_CO_R	spr1581_+_+_spr1582_+_+_CO_R
Cluster_3539	SPD_0002_+_+_SPD_0003_+_+_CO_F	SP_0002_+_+_SP_0003_+_+_CO_F	spr0002_+_+_spr0003_+_+_CO_F
Cluster_3541	SPD_1767_+_+_SPD_1768_+_+_CO_R	SP_1969_+_+_SP_1970_+_+_CO_R	spr1784_+_+_spr1785_+_+_CO_R
Cluster_3550	SPD_0963_+_+_SPD_0964_+_+_CO_F	SP_1078_+_+_SP_1079_+_+_CO_F	NA
Cluster_3551	SPD_1024_+_+_SPD_1025_+_+_CO_R	SP_1160_+_+_SP_1161_+_+_CO_R	spr1047_+_+_spr1048_+_+_CO_R
Cluster_356	SPD_1140_+_+_SPD_1141_+_+_CO_F	SP_1285_+_+_SP_1286_+_+_CO_F	spr1164_+_+_spr1165_+_+_CO_F
Cluster_3564	SPD_0093_+_+_SPD_0094_+_+_CO_R	SP_0097_+_+_SP_0098_+_+_CO_R	spr0086_+_+_spr0087_+_+_CO_R
Cluster_358	SPD_1343_+_+_SPD_1344_+_+_CO_R	NA	NA
Cluster_3580	SPD_0909_+_+_SPD_0910_+_+_CO_F	SP_1023_+_+_SP_1024_+_+_CO_F	spr0927_+_+_spr0928_+_+_CO_F
Cluster_3582	SPD_2057_+_+_SPD_2058_+_+_CO_F	SP_2230_+_+_SP_2231_+_+_CO_F	spr2035_+_+_spr2036_+_+_CO_F
Cluster_3597	SPD_0853_+_+_SPD_0854_+_+_DT	SP_0965_+_+_SP_0966_+_+_DT	spr0867_+_+_spr0868_+_+_DT
Cluster_3598	SPD_1876_+_+_SPD_1877_+_+_CO_R	SP_2065_+_+_SP_2066_+_+_CO_R	spr1877_+_+_spr1878_+_+_CO_R
Cluster_3606	SPD_0380_+_+_SPD_0381_+_+_CO_F	SP_0417_+_+_SP_0418_+_+_CO_F	spr0377_+_+_spr0378_+_+_CO_F
Cluster_3608	SPD_0300_+_+_SPD_0301_+_+_CO_F	NA	spr0297_+_+_spr0298_+_+_CO_F
Cluster_3609	SPD_0835_+_+_SPD_0836_+_+_CO_F	SP_0945_+_+_SP_0946_+_+_CO_F	spr0846_+_+_spr0847_+_+_CO_F
Cluster_3610	SPD_1300_+_+_SPD_1301_+_+_CO_F	SP_1470_+_+_SP_1471_+_+_CO_F	spr1324_+_+_spr1325_+_+_CO_F
Cluster_3618	SPD_1192_+_+_SPD_1193_+_+_CO_R	SP_1358_+_+_SP_1359_+_+_CO_R	spr1216_+_+_spr1217_+_+_CO_R
Cluster_3625	SPD_0645_+_+_SPD_0646_+_+_CO_R	SP_0741_+_+_SP_0742_+_+_CO_R	spr0651_+_+_spr0652_+_+_CO_R
Cluster_3626	SPD_0789_+_+_SPD_0790_+_+_CO_F	SP_0896_+_+_SP_0897_+_+_CO_F	spr0796_+_+_spr0797_+_+_CO_F
Cluster_3627	SPD_0962_+_+_SPD_0963_+_+_CO_F	SP_1077_+_+_SP_1078_+_+_CO_F	NA
Cluster_3629	SPD_2045_+_+_SPD_2046_+_+_CO_R	SP_2218_+_+_SP_2219_+_+_CO_R	spr2023_+_+_spr2024_+_+_CO_R
Cluster_3635	SPD_0849_+_+_SPD_0850_+_+_CO_F	SP_0961_+_+_SP_0962_+_+_CO_F	spr0863_+_+_spr0864_+_+_CO_F
Cluster_364	SPD_0781_+_+_SPD_0782_+_+_CO_F	SP_0885_+_+_SP_0886_+_+_CO_F	spr0789_+_+_spr0790_+_+_CO_F
Cluster_3648	SPD_1154_+_+_SPD_1155_+_+_DT	SP_1299_+_+_SP_1300_+_+_DT	spr1177_+_+_spr1178_+_+_DT
Cluster_3660	SPD_1561_+_+_SPD_1562_+_+_CO_R	SP_1751_+_+_SP_1752_+_+_CO_R	spr1596_+_+_spr1597_+_+_CO_R
Cluster_3667	SPD_0261_+_+_SPD_0262_+_+_DT	SP_0281_+_+_SP_0282_+_+_DT	spr0258_+_+_spr0259_+_+_DT
Cluster_3668	SPD_0478_+_+_SPD_0479_+_+_CO_F	SP_0552_+_+_SP_0553_+_+_CO_F	spr0477_+_+_spr0478_+_+_CO_F
Cluster_3669	SPD_0900_+_+_SPD_0901_+_+_CO_F	SP_1013_+_+_SP_1014_+_+_CO_F	spr0918_+_+_spr0919_+_+_CO_F
Cluster_3670	SPD_1085_+_+_SPD_1086_+_+_CO_R	SP_1227_+_+_SP_1228_+_+_CO_R	spr1107_+_+_spr1108_+_+_CO_R
Cluster_3671	SPD_1769_+_+_SPD_1771_+_+_CO_R	SP_1972_+_+_SP_1973_+_+_CO_R	spr1787_+_+_spr1788_+_+_CO_R
Cluster_3672	SPD_2035_+_+_SPD_2036_+_+_DP	SP_2208_+_+_SP_2209_+_+_DP	spr2013_+_+_spr2014_+_+_DP
Cluster_3689	SPD_0062_+_+_SPD_0063_+_+_DT	SP_0056_+_+_SP_0057_+_+_DT	spr0056_+_+_spr0057_+_+_DT
Cluster_3692	SPD_1739_+_+_SPD_1740_+_+_CO_R	SP_1940_+_+_SP_1941_+_+_CO_R	spr1757_+_+_spr1758_+_+_CO_R
Cluster_3703	SPD_1365_+_+_SPD_1366_+_+_CO_R	SP_1536_+_+_SP_1537_+_+_CO_R	spr1391_+_+_spr1392_+_+_CO_R
Cluster_3709	SPD_1285_+_+_SPD_1286_+_+_CO_F	SP_1456_+_+_SP_1457_+_+_CO_F	spr1310_+_+_spr1311_+_+_CO_F
Cluster_371	SPD_1648_+_+_SPD_1649_+_+_CO_F	SP_1867_+_+_SP_1869_+_+_CO_F	spr1683_+_+_spr1684_+_+_CO_F
Cluster_3711	SPD_0542_+_+_SPD_0543_+_+_CO_F	SP_0623_+_+_SP_0624_+_+_CO_F	spr0547_+_+_spr0548_+_+_CO_F
Cluster_3728	SPD_0731_+_+_SPD_0732_+_+_CO_R	SP_0837_+_+_SP_0838_+_+_CO_R	spr0739_+_+_spr0740_+_+_CO_R
Cluster_3746	SPD_0522_+_+_SPD_0523_+_+_CO_F	SP_0600_+_+_SP_0601_+_+_CO_F	spr0525_+_+_spr0526_+_+_CO_F
Cluster_3747	SPD_0848_+_+_SPD_0849_+_+_CO_F	SP_0960_+_+_SP_0961_+_+_CO_F	spr0862_+_+_spr0863_+_+_CO_F
Cluster_3748	SPD_1396_+_+_SPD_1397_+_+_CO_R	SP_1566_+_+_SP_1567_+_+_CO_R	spr1424_+_+_spr1425_+_+_CO_R
Cluster_3749	SPD_1557_+_+_SPD_1558_+_+_CO_R	SP_1747_+_+_SP_1748_+_+_CO_R	spr1592_+_+_spr1593_+_+_CO_R
Cluster_3754	SPD_2054_+_+_SPD_2055_+_+_DT	SP_2227_+_+_SP_2228_+_+_DT	spr2032_+_+_spr2033_+_+_DT
Cluster_3765	SPD_1848_+_+_SPD_1849_+_+_CO_R	SP_2039_+_+_SP_2040_+_+_CO_R	spr1850_+_+_spr1851_+_+_CO_R
Cluster_3766	SPD_1853_+_+_SPD_1854_+_+_CO_R	SP_2044_+_+_SP_2045_+_+_CO_R	spr1854_+_+_spr1855_+_+_CO_R
Cluster_3767	SPD_1903_+_+_SPD_1904_+_+_CO_R	NA	spr1888_+_+_spr1889_+_+_CO_R
Cluster_378	SPD_1016_+_+_SPD_1017_+_+_CO_F	NA	spr1081_+_+_spr1082_+_+_CO_R, spr1040_+_+_spr1041_+_+_CO_F
Cluster_3782	SPD_1132_+_+_SPD_1133_+_+_CO_R	SP_1276_+_+_SP_1277_+_+_CO_R	spr1154_+_+_spr1155_+_+_CO_R
Cluster_3799	SPD_1444_+_+_SPD_1445_+_+_DT	SP_1631_+_+_SP_1632_+_+_DT	spr1472_+_+_spr1473_+_+_DT
Cluster_3812	SPD_0365_+_+_SPD_0366_+_+_DT	SP_0400_+_+_SP_0401_+_+_DT	spr0362_+_+_spr0363_+_+_DT
Cluster_3813	SPD_0581_+_+_SPD_0582_+_+_DT	SP_0669_+_+_SP_0670_+_+_DT	spr0585_+_+_spr0586_+_+_DT
Cluster_3814	SPD_1350_+_+_SPD_1351_+_+_CO_R	SP_1522_+_+_SP_1523_+_+_CO_R	spr1374_+_+_spr1375_+_+_CO_R
Cluster_3834	SPD_0901_+_+_SPD_0902_+_+_DT	NA	spr0919_+_+_spr0920_+_+_DT
Cluster_3836	SPD_1837_+_+_SPD_1838_+_+_CO_R	SP_2028_+_+_SP_2029_+_+_CO_R	spr1839_+_+_spr1840_+_+_CO_R
Cluster_3839	SPD_1635_+_+_SPD_1636_+_+_DT	SP_1854_+_+_SP_1855_+_+_DT	spr1669_+_+_spr1670_+_+_DT
Cluster_3849	SPD_1025_+_+_SPD_1026_+_+_CO_R	SP_1161_+_+_SP_1162_+_+_CO_R	spr1048_+_+_spr1049_+_+_CO_R
Cluster_385	SPD_1562_+_+_SPD_1563_+_+_DP	NA	spr1597_+_+_spr1598_+_+_DP
Cluster_3850	SPD_1429_+_+_SPD_1430_+_+_DP	SP_1604_+_+_SP_1605_+_+_DP	spr1457_+_+_spr1458_+_+_DP
Cluster_3878	SPD_0984_+_+_SPD_0985_+_+_CO_F	SP_1099_+_+_SP_1100_+_+_CO_F	spr1006_+_+_spr1007_+_+_CO_F
Cluster_3879	SPD_1117_+_+_SPD_1118_+_+_CO_R	SP_1259_+_+_SP_1260_+_+_CO_R	spr1138_+_+_spr1139_+_+_CO_R
Cluster_3881	SPD_2030_+_+_SPD_2031_+_+_CO_R	SP_2203_+_+_SP_2204_+_+_CO_R	spr2008_+_+_spr2009_+_+_CO_R
Cluster_3896	SPD_0217_+_+_SPD_0218_+_+_CO_F	SP_0235_+_+_SP_0236_+_+_CO_F	spr0214_+_+_spr0215_+_+_CO_F
Cluster_3897	SPD_0973_+_+_SPD_0975_+_+_CO_F	SP_1087_+_+_SP_1088_+_+_CO_F	spr0995_+_+_spr0996_+_+_CO_F
Cluster_3900	SPD_1275_+_+_SPD_1276_+_+_DT	SP_1446_+_+_SP_1447_+_+_DT	spr1301_+_+_spr1302_+_+_DT
Cluster_3901	SPD_1619_+_+_SPD_1620_+_+_CO_R	SP_1837_+_+_SP_1838_+_+_CO_R	spr1654_+_+_spr1655_+_+_CO_R
Cluster_3924	SPD_1303_+_+_SPD_1304_+_+_CO_R	SP_1473_+_+_SP_1474_+_+_CO_R	spr1327_+_+_spr1328_+_+_CO_R
Cluster_3926	SPD_2050_+_+_SPD_2051_+_+_CO_R	SP_2223_+_+_SP_2224_+_+_CO_R	spr2028_+_+_spr2029_+_+_CO_R
Cluster_393	SPD_0307_+_+_SPD_0308_+_+_CO_F	SP_0337_+_+_SP_0338_+_+_CO_F	spr0305_+_+_spr0307_+_+_CO_F
Cluster_3960	SPD_0537_+_+_SPD_0538_+_+_CO_F	SP_0617_+_+_SP_0618_+_+_CO_F	spr0542_+_+_spr0543_+_+_CO_F
Cluster_3961	SPD_0826_+_+_SPD_0827_+_+_CO_F	SP_0936_+_+_SP_0937_+_+_CO_F	spr0836_+_+_spr0837_+_+_CO_F
Cluster_3963	SPD_1973_+_+_SPD_1974_+_+_DT	SP_2145_+_+_SP_2146_+_+_DT	spr1953_+_+_spr1954_+_+_DT
Cluster_3981	SPD_1509_+_+_SPD_1510_+_+_CO_R	SP_1699_+_+_SP_1700_+_+_CO_R	spr1541_+_+_spr1542_+_+_CO_R
Cluster_3982	SPD_1589_+_+_SPD_1590_+_+_CO_F	SP_1803_+_+_SP_1804_+_+_CO_F	spr1624_+_+_spr1625_+_+_CO_F
Cluster_3983	SPD_1762_+_+_SPD_1763_+_+_CO_R	SP_1964_+_+_SP_1965_+_+_CO_R	spr1779_+_+_spr1780_+_+_CO_R
Cluster_399	SPD_1253_+_+_SPD_1254_+_+_CO_R	SP_1423_+_+_SP_1424_+_+_CO_R	spr1279_+_+_spr1280_+_+_CO_R
Cluster_4	SPD_0083_+_+_SPD_0086_+_+_CO_F, SPD_1004_+_+_SPD_1005_+_+_CO_F, SPD_1567_+_+_SPD_1568_+_+_CO_F, SPD_0483_+_+_SPD_0484_+_+_CO_F, SPD_1437_+_+_SPD_1438_+_+_DT	SP_0085_+_+_SP_0088_+_+_CO_F, SP_1119_+_+_SP_1121_+_+_CO_F, SP_0910_+_+_SP_0911_+_+_DT, SP_1776_+_+_SP_1777_+_+_CO_F, SP_0557_+_+_SP_0558_+_+_CO_F, SP_1624_+_+_SP_1625_+_+_DT	spr0078_+_+_spr0080_+_+_CO_F, spr1028_+_+_spr1029_+_+_CO_F, spr0810_+_+_spr0811_+_+_DT, spr1602_+_+_spr1603_+_+_CO_F, spr0482_+_+_spr0483_+_+_CO_F, spr1465_+_+_spr1466_+_+_DT
Cluster_4002	SPD_0447_+_+_SPD_0448_+_+_CO_F	SP_0501_+_+_SP_0502_+_+_CO_F	spr0443_+_+_spr0444_+_+_CO_F
Cluster_4007	SPD_0388_+_+_SPD_0389_+_+_CO_F	SP_0425_+_+_SP_0426_+_+_CO_F	spr0385_+_+_spr0386_+_+_CO_F
Cluster_4008	SPD_0705_+_+_SPD_0706_+_+_CO_F	SP_0802_+_+_SP_0803_+_+_CO_F	spr0711_+_+_spr0712_+_+_CO_F
Cluster_4021	SPD_1048_+_+_SPD_1049_+_+_CO_R	SP_1186_+_+_SP_1187_+_+_CO_R	spr1071_+_+_spr1072_+_+_CO_R
Cluster_4034	SPD_1340_+_+_SPD_1341_+_+_CO_R	SP_1513_+_+_SP_1514_+_+_CO_R	spr1365_+_+_spr1366_+_+_CO_R
Cluster_4036	SPD_1793_+_+_SPD_1794_+_+_DT	SP_1996_+_+_SP_1997_+_+_DT	spr1810_+_+_spr1811_+_+_DT
Cluster_4045	SPD_0383_+_+_SPD_0384_+_+_CO_F	SP_0420_+_+_SP_0421_+_+_CO_F	spr0380_+_+_spr0381_+_+_CO_F
Cluster_4046	SPD_0608_+_+_SPD_0609_+_+_CO_F	SP_0701_+_+_SP_0702_+_+_CO_F	spr0613_+_+_spr0614_+_+_CO_F
Cluster_4047	SPD_0665_+_+_SPD_0666_+_+_CO_F	SP_0764_+_+_SP_0765_+_+_CO_F	spr0672_+_+_spr0673_+_+_CO_F
Cluster_4048	SPD_0702_+_+_SPD_0703_+_+_DT	SP_0799_+_+_SP_0800_+_+_DT	spr0708_+_+_spr0709_+_+_DT
Cluster_4055	SPD_1758_+_+_SPD_1759_+_+_CO_R	SP_1960_+_+_SP_1961_+_+_CO_R	spr1776_+_+_spr1777_+_+_CO_R
Cluster_4064	SPD_0847_+_+_SPD_0848_+_+_CO_F	SP_0959_+_+_SP_0960_+_+_CO_F	spr0861_+_+_spr0862_+_+_CO_F
Cluster_4072	SPD_1368_+_+_SPD_1369_+_+_CO_R	SP_1539_+_+_SP_1540_+_+_CO_R	spr1394_+_+_spr1395_+_+_CO_R
Cluster_4074	SPD_1462_+_+_SPD_1463_+_+_CO_F	SP_1649_+_+_SP_1650_+_+_CO_F	spr1493_+_+_spr1494_+_+_CO_F
Cluster_4085	SPD_0290_+_+_SPD_0291_+_+_CO_R	SP_0318_+_+_SP_0319_+_+_CO_R	spr0288_+_+_spr0289_+_+_CO_R
Cluster_4087	SPD_0961_+_+_SPD_0962_+_+_CO_F	SP_1076_+_+_SP_1077_+_+_CO_F	spr0982_+_+_spr0983_+_+_CO_F
Cluster_4088	SPD_1052_+_+_SPD_1053_+_+_CO_R	SP_1192_+_+_SP_1193_+_+_CO_R	spr1075_+_+_spr1076_+_+_CO_R
Cluster_4090	SPD_1590_+_+_SPD_1591_+_+_CO_F	SP_1804_+_+_SP_1805_+_+_CO_F	spr1625_+_+_spr1626_+_+_CO_F
Cluster_41	SPD_0104_+_+_SPD_0106_+_+_CO_F	SP_0107_+_+_SP_0109_+_+_CO_F	spr0096_+_+_spr0098_+_+_CO_F
Cluster_416	SPD_0078_+_+_SPD_0079_+_+_CO_F, SPD_0079_+_+_SPD_0080_+_+_CO_F	NA	spr0072_+_+_spr0074_+_+_CO_F, spr0074_+_+_spr0075_+_+_CO_F
Cluster_440	SPD_1044_+_+_SPD_1045_+_+_DT	SP_1182_+_+_SP_1184_+_+_DT	NA
Cluster_444	SPD_1569_+_+_SPD_1570_+_+_CO_R	SP_1778_+_+_SP_1779_+_+_CO_R	spr1604_+_+_spr1605_+_+_CO_R
Cluster_455	SPD_0624_+_+_SPD_0625_+_+_CO_F	SP_0718_+_+_SP_0719_+_+_CO_F	spr0630_+_+_spr0631_+_+_CO_F
Cluster_458	SPD_1790_+_+_SPD_1791_+_+_CO_R	SP_1993_+_+_SP_1994_+_+_CO_R	spr1807_+_+_spr1808_+_+_CO_R
Cluster_481	SPD_1933_+_+_SPD_1934_+_+_DP	SP_2107_+_+_SP_2108_+_+_DP	spr1917_+_+_spr1918_+_+_DP
Cluster_517	SPD_0664_+_+_SPD_0665_+_+_CO_F	SP_0762_+_+_SP_0764_+_+_CO_F	spr0671_+_+_spr0672_+_+_CO_F
Cluster_522	SPD_2005_+_+_SPD_2007_+_+_CO_R	SP_2176_+_+_SP_2178_+_+_CO_R	spr1982_+_+_spr1983_+_+_CO_R
Cluster_53	SPD_0353_+_+_SPD_0355_+_+_CO_F	NA	spr0345_+_+_spr0348_+_+_CO_F
Cluster_534	SPD_0953_+_+_SPD_0954_+_+_CO_F	SP_1068_+_+_SP_1069_+_+_CO_F	spr0974_+_+_spr0975_+_+_CO_F
Cluster_563	SPD_0889_+_+_SPD_0890_+_+_CO_F	NA	spr0907_+_+_spr0908_+_+_CO_F
Cluster_565	SPD_1586_+_+_SPD_1587_+_+_CO_R	SP_1799_+_+_SP_1800_+_+_CO_R	spr1621_+_+_spr1622_+_+_CO_R
Cluster_572	SPD_0273_+_+_SPD_0274_+_+_DP	SP_0293_+_+_SP_0294_+_+_DP	spr0270_+_+_spr0271_+_+_DP
Cluster_578	SPD_0459_+_+_SPD_0460_+_+_CO_F	SP_0516_+_+_SP_0517_+_+_CO_F	spr0454_+_+_spr0455_+_+_CO_F
Cluster_579	SPD_0143_+_+_SPD_0144_+_+_CO_F	NA	spr0139_+_+_spr0140_+_+_CO_F
Cluster_583	SPD_1865_+_+_SPD_1866_+_+_CO_R	SP_2055_+_+_SP_2056_+_+_CO_R	spr1866_+_+_spr1867_+_+_CO_R
Cluster_588	SPD_1188_+_+_SPD_1190_+_+_CO_R	SP_1355_+_+_SP_1356_+_+_CO_R	spr1212_+_+_spr1214_+_+_CO_R
Cluster_614	SPD_0419_+_+_SPD_0420_+_+_DP, SPD_1464_+_+_SPD_1465_+_+_DT	SP_1651_+_+_SP_1652_+_+_DT	spr0414_+_+_spr0415_+_+_DP, spr1495_+_+_spr1496_+_+_DT
Cluster_634	SPD_0987_+_+_SPD_0988_+_+_DP	SP_1102_+_+_SP_1104_+_+_DP	spr1010_+_+_spr1011_+_+_DP
Cluster_646	SPD_0339_+_+_SPD_0341_+_+_CO_F	SP_0372_+_+_SP_0373_+_+_CO_F	spr0332_+_+_spr0333_+_+_CO_F
Cluster_669	SPD_1592_+_+_SPD_1593_+_+_DP	SP_1807_+_+_SP_1808_+_+_DP	spr1627_+_+_spr1628_+_+_DP
Cluster_67	SPD_0951_+_+_SPD_0952_+_+_CO_F	NA	spr0972_+_+_spr0973_+_+_CO_F
Cluster_672	SPD_2027_+_+_SPD_2028_+_+_CO_R	SP_2199_+_+_SP_2201_+_+_CO_R	spr2005_+_+_spr2006_+_+_CO_R
Cluster_699	SPD_1828_+_+_SPD_1829_+_+_CO_R	SP_2019_+_+_SP_2020_+_+_CO_R	spr1831_+_+_spr1832_+_+_CO_R
Cluster_7	SPD_1579_+_+_SPD_1580_+_+_DP, SPD_0714_+_+_SPD_0715_+_+_CO_R, SPD_1408_+_+_SPD_1409_+_+_CO_R, SPD_0991_+_+_SPD_0994_+_+_CO_F, SPD_2037_+_+_SPD_2038_+_+_DT, SPD_0092_+_+_SPD_0093_+_+_DT, SPD_2009_+_+_SPD_2011_+_+_DT	SP_1787_+_+_SP_1789_+_+_CO_R, SP_1789_+_+_SP_1790_+_+_DP, SP_0816_+_+_SP_0817_+_+_CO_R, SP_1578_+_+_SP_1580_+_+_CO_R, SP_1107_+_+_SP_1110_+_+_CO_F, SP_0096_+_+_SP_0097_+_+_DT, SP_2182_+_+_SP_2184_+_+_DT	spr1613_+_+_spr1615_+_+_CO_R, spr1615_+_+_spr1616_+_+_DP, spr0720_+_+_spr0721_+_+_CO_R, spr1436_+_+_spr1437_+_+_CO_R, spr1014_+_+_spr1017_+_+_CO_F, spr2015_+_+_spr2016_+_+_DT, spr0085_+_+_spr0086_+_+_DT, spr1986_+_+_spr1988_+_+_DT
Cluster_723	SPD_0486_+_+_SPD_0487_+_+_CO_F, SPD_0652_+_+_SPD_0653_+_+_CO_F, SPD_0805_+_+_SPD_0806_+_+_DT, SPD_0410_+_+_SPD_0411_+_+_DT, SPD_2012_+_+_SPD_2013_+_+_CO_R, SPD_0213_+_+_SPD_0214_+_+_CO_F, SPD_0549_+_+_SPD_0550_+_+_CO_F, SPD_1424_+_+_SPD_1425_+_+_CO_R, SPD_0222_+_+_SPD_0223_+_+_DT, SPD_1673_+_+_SPD_1675_+_+_CO_R, SPD_0272_+_+_SPD_0273_+_+_DT, SPD_1782_+_+_SPD_1783_+_+_CO_R, SPD_0622_+_+_SPD_0623_+…	SP_0559_+_+_SP_0561_+_+_CO_F, SP_0749_+_+_SP_0750_+_+_CO_F, SP_2139_+_+_SP_2141_+_+_CO_R, SP_0451_+_+_SP_0452_+_+_DT, SP_2185_+_+_SP_2186_+_+_CO_R, SP_0230_+_+_SP_0231_+_+_CO_F, SP_0716_+_+_SP_0717_+_+_CO_F, SP_0629_+_+_SP_0630_+_+_CO_F, SP_1599_+_+_SP_1600_+_+_CO_R, SP_1894_+_+_SP_1895_+_+_CO_R, SP_0292_+_+_SP_0293_+_+_DT, SP_1985_+_+_SP_1986_+_+_CO_R, SP_0291_+_+_SP_0292_+_+_CO_F, SP_0457_+_+_S…	spr0659_+_+_spr0660_+_+_CO_F, spr0813_+_+_spr0814_+_+_DT, spr0407_+_+_spr0408_+_+_DT, spr0209_+_+_spr0210_+_+_CO_F, spr0554_+_+_spr0555_+_+_CO_F, spr1451_+_+_spr1453_+_+_CO_R, spr0219_+_+_spr0220_+_+_DT, spr1709_+_+_spr1710_+_+_CO_R, spr0269_+_+_spr0270_+_+_DT, spr1799_+_+_spr1800_+_+_CO_R, spr0628_+_+_spr0629_+_+_CO_F, spr0268_+_+_spr0269_+_+_CO_F, spr0413_+_+_spr0414_+_+_DT, spr0690_+_+_spr0691…
Cluster_739	SPD_0237_+_+_SPD_0238_+_+_CO_F	SP_0253_+_+_SP_0254_+_+_CO_F	spr0234_+_+_spr0235_+_+_CO_F
Cluster_752	SPD_0050_+_+_SPD_0051_+_+_CO_F	SP_0043_+_+_SP_0044_+_+_CO_F	spr0044_+_+_spr0045_+_+_CO_F
Cluster_765	SPD_0681_+_+_SPD_0683_+_+_DP	SP_0781_+_+_SP_0782_+_+_DP	spr0689_+_+_spr0690_+_+_DP
Cluster_768	SPD_0753_+_+_SPD_0754_+_+_CO_F	SP_0860_+_+_SP_0861_+_+_CO_F	spr0762_+_+_spr0763_+_+_CO_F
Cluster_775	SPD_0587_+_+_SPD_0588_+_+_DT, SPD_0378_+_+_SPD_0379_+_+_CO_F, SPD_1326_+_+_SPD_1327_+_+_CO_F, SPD_0774_+_+_SPD_0775_+_+_DT, SPD_0254_+_+_SPD_0255_+_+_CO_F, SPD_1137_+_+_SPD_1138_+_+_DT, SPD_0403_+_+_SPD_0404_+_+_CO_F, SPD_0580_+_+_SPD_0581_+_+_CO_F	SP_0368_+_+_SP_0369_+_+_DT, SP_0675_+_+_SP_0676_+_+_DT, SP_0415_+_+_SP_0416_+_+_CO_F, SP_1498_+_+_SP_1499_+_+_CO_F, SP_0878_+_+_SP_0879_+_+_DT, SP_0443_+_+_SP_0445_+_+_CO_F, SP_0668_+_+_SP_0669_+_+_CO_F, SP_0460_+_+_SP_0461_+_+_CO_R	spr0592_+_+_spr0593_+_+_DT, spr0375_+_+_spr0376_+_+_CO_F, spr1351_+_+_spr1352_+_+_CO_F, spr0854_+_+_spr0855_+_+_DP, spr0781_+_+_spr0782_+_+_DT, spr0251_+_+_spr0252_+_+_CO_F, spr1161_+_+_spr1162_+_+_DT, spr0400_+_+_spr0401_+_+_CO_F, spr0584_+_+_spr0585_+_+_CO_F
Cluster_777	SPD_0997_+_+_SPD_0998_+_+_CO_F	SP_1113_+_+_SP_1114_+_+_CO_F	spr1020_+_+_spr1021_+_+_CO_F
Cluster_780	SPD_1053_+_+_SPD_1054_+_+_CO_R	NA	spr1076_+_+_spr1077_+_+_CO_R
Cluster_784	SPD_0921_+_+_SPD_0922_+_+_CO_F	SP_1040_+_+_SP_1041_+_+_CO_F	spr0942_+_+_spr0943_+_+_CO_F
Cluster_786	SPD_1017_+_+_SPD_1018_+_+_CO_F	NA	spr1041_+_+_spr1042_+_+_CO_F
Cluster_8	SPD_1455_+_+_SPD_1457_+_+_DT	SP_1642_+_+_SP_1644_+_+_DT	NA
Cluster_81	SPD_0363_+_+_SPD_0365_+_+_CO_F	SP_0397_+_+_SP_0400_+_+_CO_F	spr0359_+_+_spr0362_+_+_CO_F
Cluster_816	SPD_0058_+_+_SPD_0059_+_+_CO_F	SP_0051_+_+_SP_0053_+_+_CO_F	spr0052_+_+_spr0053_+_+_CO_F
Cluster_823	SPD_0252_+_+_SPD_0253_+_+_CO_F	SP_0272_+_+_SP_0273_+_+_CO_F	spr0249_+_+_spr0250_+_+_CO_F
Cluster_824	SPD_0337_+_+_SPD_0338_+_+_DP	SP_0370_+_+_SP_0371_+_+_DP	spr0330_+_+_spr0331_+_+_DP
Cluster_833	SPD_1576_+_+_SPD_1577_+_+_CO_R	SP_1785_+_+_SP_1786_+_+_CO_R	spr1611_+_+_spr1612_+_+_CO_R
Cluster_84	SPD_0409_+_+_SPD_0410_+_+_CO_F	SP_0450_+_+_SP_0451_+_+_CO_F	spr0406_+_+_spr0407_+_+_CO_F
Cluster_854	SPD_1134_+_+_SPD_1135_+_+_CO_R	SP_1278_+_+_SP_1279_+_+_CO_R	spr1156_+_+_spr1157_+_+_CO_R
Cluster_86	SPD_1725_+_+_SPD_1726_+_+_CO_R, SPD_1744_+_+_SPD_1745_+_+_CO_R	SP_1922_+_+_SP_1923_+_+_CO_R, SP_1945_+_+_SP_1946_+_+_CO_R	spr1738_+_+_spr1739_+_+_CO_R, spr1762_+_+_spr1763_+_+_CO_R
Cluster_877	SPD_1950_+_+_SPD_1951_+_+_CO_R, SPD_0264_+_+_SPD_0265_+_+_CO_R	SP_2121_+_+_SP_2122_+_+_CO_R, SP_0284_+_+_SP_0285_+_+_CO_R	spr1931_+_+_spr1932_+_+_CO_R, spr0261_+_+_spr0262_+_+_CO_R
Cluster_887	SPD_0169_+_+_SPD_0170_+_+_DP	SP_0178_+_+_SP_0179_+_+_DP	spr0164_+_+_spr0165_+_+_DP
Cluster_890	SPD_0126_+_+_SPD_0127_+_+_CO_F	SP_0117_+_+_SP_0118_+_+_CO_F	spr0121_+_+_spr0122_+_+_CO_F
Cluster_898	SPD_1480_+_+_SPD_1481_+_+_CO_R, SPD_0976_+_+_SPD_0977_+_+_CO_R	SP_1667_+_+_SP_1668_+_+_CO_R, SP_1090_+_+_SP_1092_+_+_CO_R	spr1511_+_+_spr1512_+_+_CO_R, spr0998_+_+_spr0999_+_+_CO_R
Cluster_905	SPD_1647_+_+_SPD_1648_+_+_DP	SP_1865_+_+_SP_1867_+_+_DP	spr1682_+_+_spr1683_+_+_DP
Cluster_913	SPD_1472_+_+_SPD_1474_+_+_CO_R	SP_1659_+_+_SP_1661_+_+_CO_R	spr1502_+_+_spr1505_+_+_CO_R
Cluster_924	SPD_1049_+_+_SPD_1050_+_+_CO_R	SP_1187_+_+_SP_1189_+_+_CO_R	spr1072_+_+_spr1073_+_+_CO_R
Cluster_932	SPD_2013_+_+_SPD_2014_+_+_CO_R	SP_2186_+_+_SP_2187_+_+_CO_R	spr1991_+_+_spr1992_+_+_CO_R
Cluster_939	SPD_0428_+_+_SPD_0429_+_+_DT	SP_0478_+_+_SP_0479_+_+_DT	spr0425_+_+_spr0426_+_+_DT
Cluster_94	SPD_0445_+_+_SPD_0446_+_+_CO_F	SP_0499_+_+_SP_0500_+_+_CO_F	spr0441_+_+_spr0442_+_+_CO_F
Cluster_954	SPD_1367_+_+_SPD_1368_+_+_CO_R	SP_1538_+_+_SP_1539_+_+_CO_R	spr1393_+_+_spr1394_+_+_CO_R
Cluster_956	SPD_0441_+_+_SPD_0442_+_+_CO_F	SP_0493_+_+_SP_0494_+_+_CO_F	spr0437_+_+_spr0438_+_+_CO_F
Cluster_96	SPD_0673_+_+_SPD_0674_+_+_DP	SP_0772_+_+_SP_0775_+_+_DP	spr0680_+_+_spr0682_+_+_DP
Cluster_971	SPD_1302_+_+_SPD_1303_+_+_DT	SP_1472_+_+_SP_1473_+_+_DT	spr1326_+_+_spr1327_+_+_DT
Cluster_977	SPD_0734_+_+_SPD_0735_+_+_CO_F	SP_0840_+_+_SP_0841_+_+_CO_F	spr0742_+_+_spr0743_+_+_CO_F
Cluster_980	SPD_0371_+_+_SPD_0372_+_+_CO_F	SP_0406_+_+_SP_0408_+_+_CO_F	spr0368_+_+_spr0369_+_+_CO_F
Cluster_984	SPD_1827_+_+_SPD_1828_+_+_DT	SP_2017_+_+_SP_2019_+_+_DT	spr1830_+_+_spr1831_+_+_DT
Cluster_1106	NA	SP_2133_+_+_SP_2134_+_+_CO_F	spr1942_+_+_spr1943_+_+_CO_F
Cluster_1128	NA	SP_0853_+_+_SP_0855_+_+_CO_F	NA
Cluster_123	NA	SP_0584_+_+_SP_0585_+_+_CO_F	NA
Cluster_1391	NA	SP_0777_+_+_SP_0778_+_+_CO_F	NA
Cluster_1441	NA	SP_0923_+_+_SP_0924_+_+_DP	spr0824_+_+_spr0825_+_+_DP
Cluster_1444	NA	SP_1175_+_+_SP_1176_+_+_CO_R	NA
Cluster_1678	NA	SP_1676_+_+_SP_1677_+_+_CO_R	NA
Cluster_1768	NA	SP_0239_+_+_SP_0240_+_+_CO_F	spr0218_+_+_spr0219_+_+_CO_F
Cluster_1925	NA	SP_0735_+_+_SP_0736_+_+_CO_F	spr0646_+_+_spr0647_+_+_CO_F
Cluster_200	NA	SP_2146_+_+_SP_2148_+_+_DP	NA
Cluster_202	NA	SP_1280_+_+_SP_1281_+_+_DP, SP_1281_+_+_SP_1282_+_+_CO_F	spr1158_+_+_spr1159_+_+_DP, spr1159_+_+_spr1161_+_+_CO_F
Cluster_2097	NA	SP_1822_+_+_SP_1823_+_+_CO_R	spr1640_+_+_spr1641_+_+_CO_R
Cluster_2246	NA	SP_1685_+_+_SP_1686_+_+_CO_R	NA
Cluster_2404	NA	SP_1634_+_+_SP_1635_+_+_DT	spr1475_+_+_spr1476_+_+_DT
Cluster_260	NA	SP_0831_+_+_SP_0833_+_+_CO_F	NA
Cluster_2616	NA	SP_1707_+_+_SP_1708_+_+_CO_R	spr1551_+_+_spr1552_+_+_CO_R
Cluster_2782	NA	SP_1920_+_+_SP_1922_+_+_CO_R	spr1737_+_+_spr1738_+_+_CO_R
Cluster_300	NA	SP_2089_+_+_SP_2090_+_+_DT	spr1900_+_+_spr1901_+_+_DT
Cluster_3144	NA	SP_1708_+_+_SP_1709_+_+_CO_R	spr1552_+_+_spr1553_+_+_CO_R
Cluster_3477	NA	SP_1635_+_+_SP_1636_+_+_CO_R	spr1476_+_+_spr1477_+_+_CO_R
Cluster_3630	NA	SP_0909_+_+_SP_0910_+_+_CO_F	spr0809_+_+_spr0810_+_+_CO_F
Cluster_3646	NA	SP_2148_+_+_SP_2150_+_+_CO_F	NA
Cluster_3659	NA	SP_0528_+_+_SP_0529_+_+_CO_R	NA
Cluster_3712	NA	SP_0924_+_+_SP_0925_+_+_CO_F	spr0825_+_+_spr0826_+_+_CO_F
Cluster_718	NA	SP_1702_+_+_SP_1703_+_+_CO_R	NA
Cluster_82	NA	SP_1029_+_+_SP_1030_+_+_CO_F	spr0932_+_+_spr0933_+_+_CO_F
Cluster_873	NA	SP_1030_+_+_SP_1032_+_+_CO_F	spr0933_+_+_spr0934_+_+_CO_F
Cluster_95	NA	SP_1627_+_+_SP_1628_+_+_DP, SP_1628_+_+_SP_1630_+_+_CO_F	spr1468_+_+_spr1469_+_+_DP, spr1469_+_+_spr1470_+_+_CO_F
Cluster_1404	NA	NA	spr0910_+_+_spr0912_+_+_CO_F
Cluster_3324	NA	NA	spr0180_+_+_spr0181_+_+_CO_F
Cluster_4006	NA	NA	spr0181_+_+_spr0182_+_+_CO_F
